# Supplementary material for: A Holistic Landscape Description Reveals That Landscape Configuration Changes More over Time than Composition: Implications for Landscape Ecology Studies
Source: PLoS One. 2016 Mar 9;11(3):e0150111. doi: 10.1371/journal.pone.0150111 (PMC4784918; doi:10.1371/journal.pone.0150111)
Supplement: S3 File — (XLSX) [file pone.0150111.s004.xlsx]

## Sheet: composition_variables
landscape_ID	year	farmland	urban	forest	Open natural	transportation	Wetlands
2	1982	7.13979	28.1845	61.2741	3.32587	0	0.0757655
3	1982	70.8204	0	27.5766	1.60301	0	0
7	1982	2.43746	14.2162	75.8011	6.09217	0	1.45314
8	1982	82.2601	1.47952	15.7619	0.498512	0	0
9	1982	51.5409	19.0577	27.7169	1.68459	0	0
10	1982	25.0238	18.5592	47.857	8.56005	0	0
11	1982	7.7347	3.36361	87.366	1.36721	0	0.168495
12	1982	5.06035	0.784537	92.8958	1.25933	0	0
16	1982	57.1155	27.6261	12.7357	2.40219	0	0.120552
17	1982	32.2689	1.75798	62.0912	0.899449	2.98252	0
18	1982	5.16183	10.353	82.3464	2.13875	0	0
19	1982	7.65094	0	91.1285	1.22054	0	0
20	1982	93.5763	0	5.39874	1.025	0	0
23	1982	97.2801	0	2.22241	0.497537	0	0
24	1982	81.6718	0.594689	17.6789	0.0545548	0	0
25	1982	48.3779	11.7652	39.3372	0.519629	0	0
26	1982	41.6806	0	57.2254	1.09397	0	0
27	1982	98.3995	0	0	1.60049	0	0
28	1982	96.591	2.78719	0	0.621767	0	0
30	1982	77.2313	1.33295	20.5623	0.873408	0	0
31	1982	49.6443	0	45.3183	2.22384	2.81354	0
32	1982	56.308	0.0419957	43.65	0	0	0
33	1982	72.4703	0	25.681	1.84867	0	0
34	1982	99.4637	0	0.536307	0	0	0
35	1982	98.8696	0.00358031	1.12681	0	0	0
40	1982	99.9118	0	0.0881841	0	0	0
41	1982	37.0532	1.54869	56.0737	4.62734	0.697091	0
42	1982	75.9272	0	23.1439	0.928888	0	0
43	1982	43.3294	0	56.3313	0.290985	0	0.0483772
44	1982	100	0	0	0	0	0
45	1982	67.0713	30.3723	2.03838	0.14966	0	0.368409
46	1982	67.7081	0	32.0857	0.206244	0	0
48	1982	76.8086	0	22.3684	0.823013	0	0
49	1982	63.6416	0	34.1985	1.08442	1.07546	0
50	1982	29.7642	1.18028	68.3979	0.657671	0	0
51	1982	98.1662	0.333291	1.47103	0.0294956	0	0
52	1982	93.3789	0	6.62106	0	0	0
53	1982	99.3151	0.532282	0	0.152639	0	0
54	1982	92.5486	0.515343	6.75356	0.182457	0	0
55	1982	29.8001	0	69.7848	0.415136	0	0
58	1982	95.7995	0	4.20052	0	0	0
59	1982	57.1864	7.43465	13.4068	19.5148	2.45738	0
60	1982	98.5802	0	1.41976	0	0	0
61	1982	87.9933	0	12.0067	0	0	0
62	1982	97.016	0	2.57791	0.40609	0	0
63	1982	97.6516	1.55108	0	0.797362	0	0
64	1982	34.7303	0.535817	62.4516	2.28227	0	0
66	1982	53.7208	42.6363	0.100052	0.713363	2.03179	0.79763
69	1982	98.0818	0.549868	1.36829	0	0	0
70	1982	99.3679	0.0873118	0.222276	0.322556	0	0
71	1982	55.8084	1.36914	34.9915	6.88587	0.945139	0
72	1982	84.7985	8.49215	6.11926	0.590058	0	0
73	1982	59.7127	0	39.7328	0.554521	0	0
74	1982	99.46	0	0.345687	0.194273	0	0
75	1982	97.0378	0	2.6555	0.306731	0	0
76	1982	51.8549	2.65247	43.8983	1.5943	0	0
78	1982	91.9004	7.53666	0	0.562917	0	0
81	1982	97.3532	0.450451	2.19633	0	0	0
82	1982	84.2943	3.64027	11.0602	0.223025	0.782259	0
83	1982	99.3065	0	0.69347	0	0	0
84	1982	66.7845	0	32.8007	0.41478	0	0
85	1982	72.2728	0	27.4361	0.291093	0	0
86	1982	99.9952	0	0.00481559	0	0	0
87	1982	86.3352	0	13.1886	0.476183	0	0
90	1982	94.7243	5.27572	0	0	0	0
91	1982	100	0	0	0	0	0
92	1982	99.5074	0	0.492572	0	0	0
93	1982	95.2439	0.452544	4.0118	0.291772	0	0
94	1982	100	0	0	0	0	0
95	1982	34.2807	0	63.3755	0	2.34383	0
96	1982	99.6571	0	0.342909	0	0	0
97	1982	34.2308	0	64.1922	1.57703	0	0
98	1982	36.0276	0	63.8076	0.164776	0	0
99	1982	97.107	1.60449	0.814691	0.473831	0	0
100	1982	36.776	6.36261	56.8614	0	0	0
103	1982	93.7604	5.87495	0	0.364703	0	0
105	1982	83.8653	13.4956	1.57941	1.05968	0	0
106	1982	83.4577	15.4329	1.05848	0.0508916	0	0
107	1982	79.4989	0	20.5011	0	0	0
108	1982	99.1004	0	0.899598	0	0	0
109	1982	64.6351	3.55889	29.925	1.88102	0	0
110	1982	43.3777	0	54.9948	1.62748	0	0
111	1982	97.9819	0	2.01808	0	0	0
112	1982	69.3414	0.164047	29.9913	0.503249	0	0
113	1982	15.1528	49.1045	34.4247	0.0252644	0	1.29263
116	1982	99.6903	0.309689	0	0	0	0
117	1982	100	0	0	0	0	0
118	1982	99.7853	0	0.0419144	0.172815	0	0
119	1982	87.8698	8.8845	2.80501	0.440713	0	0
120	1982	98.066	0	1.93402	0	0	0
121	1982	64.2587	0.285455	33.0865	0.422535	1.94679	0
122	1982	75.0284	9.82213	12.7061	2.4433	0	0
123	1982	25.5956	9.05261	64.0203	1.33147	0	0
124	1982	25.1495	0.184406	73.7216	0.944425	0	0
125	1982	53.5407	0	45.2785	1.18081	0	0
126	1982	15.6524	20.2543	58.3796	5.67652	0	0.0370986
127	1982	0.16373	19.1339	80.132	0.35629	0	0.214143
133	1982	100	0	0	0	0	0
136	1982	96.0951	2.41711	0.272334	1.16353	0	0.0519038
137	1982	100	0	0	0	0	0
138	1982	80.8926	0	19.0044	0.103015	0	0
139	1982	81.5062	0.399989	13.8172	1.58103	2.69553	0
140	1982	16.9762	2.65484	80.0704	0.298536	0	0
141	1982	2.38175	0.172169	94.3151	3.13093	0	0
142	1982	36.0405	0.125707	63.7724	0.0613769	0	0
143	1982	69.4759	9.59915	17.0458	3.85788	0	0.0213507
144	1982	0	0.13282	98.9674	0.899748	0	0
153	1982	91.3057	7.13659	0.360788	1.19692	0	0
154	1982	100	0	0	0	0	0
159	1982	99.5292	0	0.450907	0.0198456	0	0
160	1982	98.5904	0	0	1.40961	0	0
161	1982	99.2618	0	0.738209	0	0	0
162	1982	98.3867	0	1.6133	0	0	0
163	1982	63.1299	0.0438244	31.7044	5.12185	0	0
164	1982	43.5457	0	55.995	0.459294	0	0
165	1982	35.0933	0.423502	64.4832	0	0	0
166	1982	42.8653	32.557	21.8725	2.58702	0	0.118075
167	1982	11.3325	1.39468	85.732	1.54085	0	0
168	1982	0	11.9792	82.4319	5.58892	0	0
170	1982	11.1875	0	88.6127	0.19975	0	0
171	1982	42.9457	20.9866	23.2133	5.15954	5.86816	1.82669
172	1982	71.2931	8.96527	4.02882	4.88988	10.823	0
175	1982	40.2395	47.1018	9.43046	3.2283	0	0
176	1982	88.1593	4.02179	4.28916	0.264578	3.26514	0
179	1982	100	0	0	0	0	0
180	1982	96.587	1.87851	1.34107	0.193455	0	0
181	1982	94.6332	0	5.36683	0	0	0
184	1982	97.1382	0.042362	2.81939	0	0	0
185	1982	86.1682	11.0087	0.183944	2.53324	0	0.105944
186	1982	99.8102	0.189839	0	0	0	0
187	1982	99.4151	0	0	0.584879	0	0
188	1982	97.062	0.617929	1.88907	0.430993	0	0
189	1982	77.2241	2.34008	16.4906	2.65993	1.28529	0
190	1982	59.5235	0	40.3538	0.122785	0	0
191	1982	18.1673	0.405182	79.8332	1.59434	0	0
192	1982	35.9325	1.05104	62.0146	1.00191	0	0
193	1982	13.5499	16.0623	67.8599	2.37714	0	0.150828
194	1982	0	0	52.4652	47.5348	0	0
195	1982	0	0.412455	63.7184	35.8692	0	0
197	1982	84.1251	0.84717	12.8677	2.16006	0	0
198	1982	50.4377	13.9071	25.1052	2.33485	8.21507	0
199	1982	29.0072	1.37142	46.9474	14.5889	5.43337	2.6518
200	1982	93.4141	3.36779	2.10713	1.111	0	0
201	1982	77.7668	11.2394	8.32865	2.54452	0	0.120668
202	1982	82.1319	0	12.6394	5.09342	0	0.135273
203	1982	40.6324	42.2393	9.27045	5.78766	1.997	0.073208
204	1982	53.5826	14.7361	13.9876	2.05143	2.99819	12.6441
209	1982	98.681	1.31899	0	0	0	0
210	1982	100	0	0	0	0	0
211	1982	84.6178	13.4119	0	1.93013	0	0.0401242
212	1982	100	0	0	6.22499e-06	0	0
213	1982	99.6411	0	0.35889	0	0	0
214	1982	94.0569	5.09869	0.190526	0.582021	0	0.0718806
215	1982	100	0	0	0	0	0
216	1982	100	0	0	0	0	0
217	1982	79.368	16.5774	0	3.77756	0	0.27707
218	1982	90.333	7.46983	0.903207	1.22801	0	0.0659334
219	1982	77.9951	2.85143	16.3973	0.0631034	2.693	0
220	1982	88.9952	0	11.0048	0	0	0
221	1982	83.8592	0.962212	15.1786	0	0	0
222	1982	0	0.600086	99.3999	0	0	0
223	1982	0	0.102767	99.8972	0	0	0
224	1982	0	0	37.3115	62.6885	0	0
227	1982	70.4547	3.0496	23.5072	1.41886	1.5696	0
228	1982	87.0506	0	5.90076	0.433709	6.61492	0
229	1982	32.9512	29.891	16.0192	21.0117	0.126098	0.000797096
230	1982	51.7909	3.01062	41.7026	3.49584	0	0
231	1982	82.8816	0	16.8708	0.247628	0	0
232	1982	72.5923	3.6624	22.0212	1.44653	0	0.277594
233	1982	49.2694	23.4257	25.1005	2.20437	0	0
234	1982	21.0069	29.3962	29.604	1.19093	3.4291	15.3729
235	1982	4.17281	51.7737	18.5003	6.21303	2.84746	16.4928
240	1982	100	0	0	0	0	0
241	1982	100	0	0	0	0	0
242	1982	94.7778	3.39676	0	1.82546	0	0
243	1982	99.9461	0.0539407	0	0	0	0
244	1982	99.7559	0	0.244066	0	0	0
245	1982	100	0	0	0	0	0
246	1982	98.7763	1.22365	0	0	0	0
247	1982	100	0	0	0	0	0
248	1982	95.5724	1.92367	1.15561	1.34834	0	0
249	1982	84.6103	12.4344	2.95525	0	0	0
250	1982	97.991	0	0.633319	0	1.37566	0
251	1982	100	0	0	0	0	0
252	1982	10.3789	0.0821004	89.539	0	0	0
253	1982	0	0.140354	99.8596	0	0	0
254	1982	0	0	68.1638	31.8362	0	0
255	1982	0	0.298564	63.2313	36.4702	0	0
257	1982	2.93178	1.22392	71.4828	11.6894	12.672	0
258	1982	68.4028	0.78391	23.411	1.15049	6.25181	0
259	1982	42.7158	25.5105	26.7066	4.8252	0	0.241946
260	1982	63.2533	1.1431	26.9045	0.901678	7.71043	0.0870569
261	1982	58.1549	19.7625	20.1233	1.95925	0	0
262	1982	22.5	26.9287	45.2542	4.37607	0	0.941129
263	1982	79.5863	8.17991	7.85646	4.3773	0	0
264	1982	2.4895	74.8889	12.9061	3.10925	6.6062	0
265	1982	0	3.19355	66.2165	26.1872	0	4.4027
266	1982	0.8153	72.4079	19.7321	0	3.76645	3.27824
267	1982	0	0	98.5104	1.41839	0	0.071246
272	1982	99.9932	0.00682494	0	0	0	0
273	1982	98.2018	0	1.79816	0	0	0
274	1982	98.1227	1.70385	0	0.173445	0	0
275	1982	93.8271	5.64719	0	0.52574	0	0
276	1982	100	0	0	0	0	0
277	1982	99.4652	0	0.534777	0	0	0
278	1982	100	0	0	0	0	0
279	1982	100	0	0	0	0	0
280	1982	100	0	0	0	0	0
281	1982	96.7219	0.128388	2.64679	0.502909	0	0
282	1982	89.1136	0.731574	10.088	0	0.0667565	0
283	1982	100	0	0	0	0	0
284	1982	96.41	0	3.59001	0	0	0
285	1982	4.73733	1.86158	93.2123	0.188767	0	0
286	1982	0	0	99.0369	0.963135	0	0
287	1982	0	0	92.8361	7.16387	0	0
289	1982	0.446103	0	88.0123	4.53886	7.00275	0
290	1982	49.267	0.938601	41.5273	4.9762	3.29088	0
291	1982	15.5724	29.4457	52.3732	0.972059	0	1.63665
292	1982	40.0563	5.92183	45.5952	4.97059	3.38189	0.0741893
293	1982	66.4648	22.7874	4.76739	5.98037	0	0
294	1982	54.31	28.2849	13.7677	3.55501	0.0823879	0
295	1982	8.68804	5.7827	74.7609	6.24919	0	4.51915
296	1982	30.4202	46.0272	11.5983	9.99256	1.96176	0
297	1982	0	15.7845	69.2744	1.81884	0.62678	12.4955
298	1982	0.594135	47.7721	21.4236	20.9727	0.0582429	9.17918
299	1982	4.53515	33.3116	27.5572	16.5816	0	18.0145
300	1982	0	0	99.3985	0.262597	0	0.338906
302	1982	97.5705	0.0230974	2.40643	0	0	0
306	1982	100	0	0	0	0	0
307	1982	100	0	0	0	0	0
308	1982	84.8233	10.5803	0	4.59638	0	0
309	1982	91.349	8.36663	0	0.284388	0	0
310	1982	100	0	0	0	0	0
311	1982	88.5032	10.9251	0	0.397679	0	0.174014
312	1982	97.5976	2.30568	0	0.0967639	0	0
313	1982	100	0	0	0	0	0
314	1982	100	0	0	0	0	0
315	1982	98.4354	0	1.56458	0	0	0
316	1982	91.9804	3.61053	0.700225	0.433547	3.27525	0
317	1982	100	0	0	0	0	0
318	1982	57.1616	0	40.822	2.01645	0	0
319	1982	0	0.637714	99.3623	0	0	0
320	1982	0	0	65.751	34.249	0	0
321	1982	0	2.48085	66.5684	25.4411	5.38483	0.124823
322	1982	0.369022	0	89.1269	3.40342	7.10065	0
323	1982	22.4627	0	72.805	4.73227	0	0
324	1982	34.981	15.5416	41.4612	6.40906	0	1.60709
325	1982	57.1264	9.57081	32.1496	1.1531	0	0
326	1982	74.821	18.7891	4.07305	2.30289	0.0139115	0
327	1982	78.018	0.765776	20.293	0.923216	0	0
328	1982	68.0047	7.96026	19.348	4.68707	0	0
329	1982	33.4054	19.0777	37.9018	7.23823	0	2.37687
330	1982	2.12481	49.8504	4.4759	21.961	4.95731	16.6306
331	1982	0	72.5588	27.4412	0	0	0
332	1982	7.43199	27.4012	51.7121	2.24478	0	11.21
333	1982	29.7647	10.8746	59.1088	0	0	0.251886
334	1982	1.26285	1.29821	92.7464	4.53651	0	0.155998
335	1982	89.0631	8.7033	1.24658	0.457793	0.12626	0.40299
336	1982	72.7216	21.8744	3.17247	0	2.23153	0
337	1982	91.5053	2.36251	3.22718	0.855335	0	2.04963
338	1982	61.7171	16.1482	10.4529	4.82184	6.85992	0
341	1982	97.1793	2.6522	0	0.168535	0	0
342	1982	100	0	0	0	0	0
343	1982	99.8722	0.127824	0	0	0	0
344	1982	99.3681	0.631909	0	0	0	0
345	1982	93.2138	6.66248	0	0	0	0.123768
346	1982	100	0	0	0	0	0
347	1982	100	0	0	0	0	0
348	1982	80.6315	18.9504	0	0.229376	0	0.188736
349	1982	100	0	0	0	0	0
350	1982	100	0	0	0	0	0
351	1982	100	0	0	0	0	0
352	1982	96.6686	0.715978	0.369966	0.365783	1.87969	0
353	1982	98.6982	1.21456	0	0.0872795	0	0
354	1982	64.3155	8.85408	25.2721	1.55836	0	0
355	1982	0	0	95.3854	2.21711	2.3975	0
356	1982	0	0.29162	54.4307	38.4881	6.78959	0
357	1982	0	4.5787	88.6964	0.265133	6.4598	0
358	1982	11.1393	7.13625	76.7014	5.02306	0	0
359	1982	83.5745	0.0192774	15.8517	0.554551	0	0
360	1982	67.7696	9.74339	17.7881	4.69887	0	0
361	1982	88.2739	0	6.29746	0.36519	5.06342	0
362	1982	47.6352	47.137	1.93664	3.29115	0	0
363	1982	92.513	0.344871	0.906995	6.23515	0	0
364	1982	75.3518	0.501917	21.2094	2.93682	0	0
365	1982	12.2939	57.0364	17.0162	10.2336	3.34843	0.0714518
366	1982	0	86.094	10.6991	1.43015	0	1.77678
367	1982	9.47099	41.8435	41.9512	6.73425	0	0
368	1982	79.1486	0.836053	18.3251	1.6902	0	0
369	1982	5.09446	25.0157	64.8058	2.74397	1.77657	0.563507
370	1982	0.34904	78.871	1.81432	11.2928	6.39219	1.28064
371	1982	89.0987	5.80234	0.229151	3.7122	1.15763	0
372	1982	72.991	8.50777	1.20533	1.89268	2.07769	13.3256
373	1982	91.8305	0.177959	2.81857	0.121351	4.96944	0.0821238
377	1982	98.1278	1.41563	0.105837	0.350685	0	0
378	1982	97.5627	2.12445	0.0552898	0.257573	0	0
379	1982	100	0	0	0	0	0
380	1982	100	0	0	0	0	0
381	1982	95.068	4.05855	0.2422	0.420542	0	0.210749
382	1982	100	0	0	0	0	0
383	1982	100	0	0	0	0	0
384	1982	100	0	0	0	0	0
385	1982	100	0	0	0	0	0
386	1982	100	0	0	0	0	0
387	1982	80.2914	19.4725	0	0.236064	0	0
388	1982	99.4409	0.543178	0	0.0158774	0	0
389	1982	64.663	24.3846	3.56952	6.85427	0	0.528634
390	1982	1.94106	17.3731	77.4254	1.80517	1.23912	0.21616
391	1982	0	0	79.8916	16.3269	3.7815	0
392	1982	0	1.70077	49.6401	48.5095	0	0.149641
393	1982	1.12829	19.265	78.007	1.59977	0	0
394	1982	98.836	0.530078	0	0.633945	0	0
395	1982	75.8383	22.0262	0.799611	1.33595	0	0
396	1982	70.6198	0	29.1177	0.262453	0	0
397	1982	89.5342	5.4659	3.57504	1.42485	0	0
398	1982	89.5975	0.348314	9.18418	0.160615	0	0.709352
399	1982	59.0074	33.058	0	7.93452	0	0
400	1982	50.7116	32.9631	0.647228	12.9085	2.76952	0
401	1982	0.0520393	47.456	14.2638	16.0635	3.77687	18.3878
402	1982	0	93.2646	6.73538	0	0	0
403	1982	45.1299	14.5768	28.4825	11.8107	0	0
404	1982	29.648	41.8898	15.7718	10.7385	0	1.9519
405	1982	0	27.3594	56.1444	7.75562	4.94837	3.79227
406	1982	93.4277	6.32012	0	0.252187	0	0
407	1982	50.714	17.7283	0.264079	9.08133	10.0788	12.1335
408	1982	83.0506	0.192373	6.3343	1.22713	9.02051	0.175063
409	1982	43.367	49.9533	0	6.49979	0	0.179897
412	1982	92.6607	5.73116	0	1.6081	0	0
413	1982	100	0	0	0	0	0
414	1982	96.5059	0.030216	3.29846	0.165417	0	0
415	1982	96.2858	3.34555	0	0.368638	0	0
416	1982	100	0	0	0	0	0
417	1982	100	0	0	0	0	0
418	1982	100	0	0	0	0	0
419	1982	100	0	0	0	0	0
420	1982	100	0	0	0	0	0
421	1982	97.4048	0	2.5952	0	0	0
422	1982	92.5182	3.88071	0	3.03259	0	0.568517
423	1982	56.0005	28.9956	0.100039	9.85654	4.90549	0.141797
424	1982	96.4401	0.249115	0.823467	2.48729	0	0
425	1982	57.66	38.6721	0.429733	3.2381	0	0
426	1982	0	0	95.5381	1.48984	2.97204	0
427	1982	0	0	81.936	18.064	0	0
428	1982	0	0	76.7435	21.739	0	1.5175
429	1982	48.945	24.5311	24.1409	2.38307	0	0
430	1982	99.4107	0.589258	0	0	0	0
431	1982	83.1897	0	15.2291	1.58115	0	0
432	1982	96.9761	0.045977	0	0	2.9779	0
433	1982	53.819	0.0131286	43.6471	2.52081	0	0
434	1982	89.8108	6.15209	0.663087	3.37405	0	0
435	1982	93.4435	1.88348	1.71442	0	2.9586	0
436	1982	17.6626	60.4435	11.8758	7.15535	2.21825	0.644487
437	1982	0	93.3704	6.62957	0	0	0
438	1982	46.947	2.83694	43.9018	5.842	0.472246	0
439	1982	89.7836	6.99212	0.655134	0.353913	2.21522	0
440	1982	10.6076	32.5359	20.0465	34.6456	0.0323316	2.13199
441	1982	26.5127	45.9524	1.08639	22.3012	0	4.14727
442	1982	58.0664	18.5465	0.077237	11.5407	11.6106	0.158483
443	1982	53.6299	0	13.4398	0.262028	7.38459	25.2837
444	1982	70.708	15.1828	10.3667	3.54098	0	0.201462
451	1982	81.6688	0	0	18.3312	0	0
454	1982	100	0	0	0	0	0
455	1982	100	0	0	0	0	0
456	1982	84.5251	0	14.903	0.571939	0	0
457	1982	96.9219	0	3.07815	0	0	0
458	1982	100	0	0	0	0	0
459	1982	100	0	0	0	0	0
460	1982	98.9227	1.07734	0	0	0	0
461	1982	100	0	0	0	0	0
462	1982	100	0	0	0	0	0
463	1982	100	0	0	0	0	0
464	1982	55.6555	10.6649	33.1489	0.530689	0	0
465	1982	84.5867	12.7394	0	2.67391	0	0
466	1982	98.287	0	1.67141	0	0.0416376	0
467	1982	96.931	2.59688	0	0.472109	0	0
468	1982	38.416	2.16421	41.6563	4.49306	13.2704	0
469	1982	0	0	75.1321	24.7204	0	0.147457
470	1982	0	1.96445	21.8341	72.7407	0	3.46071
471	1982	0	0	100	0	0	0
472	1982	92.7412	1.98231	0	5.27645	0	0
473	1982	98.9486	0	1.0514	0	0	0
474	1982	81.1323	0.0327149	11.822	4.43475	2.57815	0
475	1982	98.2976	0.247372	1.20641	0.248651	0	0
476	1982	32.6395	2.58591	55.1111	8.11468	0	1.54883
477	1982	38.6307	19.4663	22.4625	10.6068	8.83374	0
478	1982	53.1796	12.356	30.8985	3.56593	0	0
479	1982	14.6875	25.0551	43.0139	3.88091	0	13.3626
480	1982	0	80.5041	19.4959	0	0	0
481	1982	87.9634	0.285432	8.44546	3.28768	0	0.0180374
482	1982	74.0911	18.8134	1.78063	5.31485	4.4225e-06	0
483	1982	13.3652	19.2533	6.0822	49.5427	3.69838	8.05821
484	1982	69.4818	9.60912	0	13.9668	6.90596	0.0362857
485	1982	66.9909	17.3328	2.12156	8.7157	4.21168	0.627317
486	1982	89.2126	10.2666	0.520737	0	0	0
487	1982	32.4972	63.2963	2.6282	1.48755	0	0.0907607
489	1982	97.3544	0.446461	1.98946	0.165937	0.043716	0
492	1982	0	93.9646	0.582035	0.250316	5.20305	0
494	1982	83.4527	10.1176	2.47129	1.74727	2.21116	0
497	1982	90.6084	9.36518	0	0.026432	0	0
498	1982	82.1513	17.7102	0	0.138513	0	0
502	1982	99.8722	0.127827	0	0	0	0
503	1982	70.6421	0	28.1604	1.19748	0	0
504	1982	94.7467	0	5.18094	0.0723976	0	0
505	1982	97.2753	0.402211	2.32245	0	0	0
506	1982	98.0595	1.82535	0.115188	0	0	0
507	1982	100	0	0	0	0	0
508	1982	100	0	0	0	0	0
509	1982	100	0	0	0	0	0
510	1982	100	0	0	0	0	0
511	1982	24.6478	0.203146	69.6122	5.53684	0	0
512	1982	74.5066	0	21.2973	4.19612	0	0
513	1982	76.0985	4.013	13.6315	3.70985	2.50112	0.0459978
514	1982	89.1212	4.06832	3.14778	0.842217	2.8205	0
515	1982	43.8007	2.41338	46.8601	0.284899	6.64093	0
516	1982	0	0	100	0	0	0
517	1982	0	0	66.33	33.67	0	0
518	1982	0	0	65.6217	34.3783	0	0
519	1982	25.3178	0	74.2754	0.406797	0	0
520	1982	66.7993	26.2681	2.02905	4.90362	0	0
521	1982	68.8093	1.4044	25.4609	4.25985	0	0.065587
522	1982	99.4878	0	0.320172	0.0664517	0.125554	0
523	1982	80.2235	0	16.61	2.99878	0	0.16766
524	1982	90.3843	2.14549	2.298	0	4.67051	0.501654
525	1982	60.4549	1.47046	37.2105	0.864206	0	0
526	1982	9.73518	49.2903	12.9109	8.36632	2.13974	17.5576
527	1982	0	47.4054	51.5122	1.08249	0	0
528	1982	13.8476	21.9827	45.4636	15.9513	0	2.75481
529	1982	75.5647	17.878	0	1.52994	5.02731	0
530	1982	34.5472	7.61794	5.45138	41.1712	5.4683	5.74401
531	1982	72.8604	8.63768	0.0487116	12.5469	5.80709	0.099306
532	1982	10.4172	53.8995	3.05093	28.4	0.0643213	4.16796
533	1982	93.4701	6.52597	0	0	0	0.00388533
534	1982	95.3741	1.79017	2.7332	0	0	0.102575
535	1982	70.9465	5.19959	13.7311	9.23465	0	0.888172
538	1982	56.3768	30.3013	3.21226	5.48324	4.62642	0
545	1982	6.57338	68.0395	15.1334	10.0778	0	0.175971
548	1982	84.2848	7.5087	0	0.954312	7.25221	0
550	1982	96.3026	0.0531745	0	3.64424	0	0
551	1982	81.7633	9.72768	0	8.50904	0	0
552	1982	97.0636	1.6425	1.29388	0	0	0
555	1982	99.4121	0.0525087	0	0.53543	0	0
556	1982	100	0	0	0	0	0
557	1982	50.2957	0	49.554	0.150345	0	0
558	1982	91.155	6.73013	0.589361	1.52553	0	0
559	1982	99.5609	0.3653	0.0738408	0	0	0
560	1982	100	0	0	0	0	0
561	1982	100	0	0	0	0	0
562	1982	99.7943	0.205659	0	0	0	0
563	1982	92.1425	7.32253	0	0.534993	0	0
564	1982	40.7591	22.7783	24.7596	11.6122	0	0.0907718
565	1982	0	0	99.8199	0.180102	0	0
566	1982	99.6382	0	0.361793	0	0	0
567	1982	96.8472	0.0743613	0	0.390393	2.68805	0
568	1982	61.2937	10.7449	19.9636	0.98325	6.43602	0.578573
569	1982	1.91473	0.403138	97.6249	0.057238	0	0
570	1982	0	0	96.3258	3.67422	0	0
571	1982	0	2.15613	73.6548	24.189	0	0
572	1982	0	0.128306	98.4496	1.42209	0	0
573	1982	58.7016	14.028	26.7738	0.496608	0	0
574	1982	47.154	20.6319	30.2646	1.94949	0	0
575	1982	82.0424	0.697475	12.1164	1.02992	4.11383	0
576	1982	99.664	0.0214521	0.31452	0	0	0
577	1982	93.4491	0.010583	1.70255	1.46831	3.02376	0.345672
578	1982	57.9204	2.67773	35.2565	2.4311	1.47259	0.241621
580	1982	21.1753	7.96502	67.8757	2.98398	0	0
581	1982	0	46.9079	50.1909	1.59534	0	1.30584
582	1982	12.7271	26.8788	34.6713	3.50764	16.9155	5.29968
583	1982	87.1347	2.91353	4.72996	0	4.05088	1.17089
584	1982	32.0495	22.796	10.73	30.0792	2.82846	1.51692
585	1982	82.8458	6.83601	0	10.1346	0	0.1836
586	1982	17.6111	75.9875	1.25236	5.04551	0	0.103569
587	1982	96.1979	3.74122	0	0	0	0.0609105
588	1982	99.7234	0	0.276605	0	0	0
589	1982	78.0019	7.61336	4.81646	7.81957	1.74875	0
590	1982	95.765	4.05427	0.180705	0	0	0
591	1982	73.328	10.7431	0	6.67411	8.84974	0.405113
592	1982	50.7265	15.6281	22.7487	8.55199	0	2.34474
596	1982	1.39872	9.11942	78.6077	3.80676	6.66478	0.402615
598	1982	0.23729	63.5968	0.516269	0.807289	34.8424	0
599	1982	66.0177	12.2958	8.93153	12.755	0	0
603	1982	98.9951	1.00485	0	0	0	0
604	1982	95.6354	0	0	0	4.17959	0.185004
605	1982	0.213392	12.0685	0	87.7181	0	0
606	1982	58.8126	25.4805	1.09871	14.6082	0	0
607	1982	99.853	0	0	0.147009	0	0
609	1982	83.3293	13.1262	0.409232	3.13532	0	0
612	1982	100	0	0	0	0	0
613	1982	82.048	0.864858	17.0872	0	0	0
614	1982	85.2322	0	14.7678	0	0	0
615	1982	100	0	0	0	0	0
616	1982	99.6712	0.32881	0	0	0	0
617	1982	100	0	0	0	0	0
618	1982	83.7082	13.265	0	2.83001	0	0.196759
619	1982	97.3937	2.37903	0.22722	0	0	0
620	1982	73.7312	0.446213	24.5593	1.26325	0	0
621	1982	18.8399	1.3661	69.7353	9.97102	0	0.0876624
622	1982	24.1844	0.369963	69.1404	6.3053	0	0
623	1982	66.2971	9.60954	15.5033	8.50416	0	0.0859643
624	1982	69.9506	12.34	0.560022	4.97722	12.1721	0
625	1982	4.89472	0	95.1053	0	0	0
626	1982	0	0	100	0	0	0
627	1982	0	0	88.5957	11.4043	0	0
628	1982	0	0	98.514	1.48603	0	0
629	1982	0.00471643	0.0122311	93.7851	6.19793	0	0
630	1982	7.03532	6.49285	82.7394	3.73241	0	0
631	1982	48.5816	49.1704	1.50731	0.740686	0	0
632	1982	74.3409	24.0891	0.530578	0.916022	0	0.123438
633	1982	91.8541	4.34481	0.37508	0.317104	2.42842	0.680467
634	1982	84.4982	8.1213	7.18544	0	0	0.195022
635	1982	68.1764	24.1801	7.18423	0.459289	0	0
636	1982	4.99757	7.38805	59.3408	28.2735	0	0
637	1982	0	3.75967	92.7181	3.52219	0	0
638	1982	3.51974	35.012	47.8104	2.41939	8.53799	2.70044
639	1982	79.0708	20.185	0.00748127	0.244676	0.492079	0
640	1982	26.0728	30.6533	26.1083	7.48579	8.15189	1.52781
641	1982	89.5472	8.55616	0.570283	1.15781	0	0.168569
642	1982	71.4956	18.9755	0	9.0407	0.047744	0.440453
643	1982	86.2805	6.33838	2.73008	4.13909	0	0.511999
644	1982	96.4268	2.27229	0.810942	0	0	0.489939
645	1982	92.5483	0	5.64852	1.80315	0	0
646	1982	91.6148	8.33367	0	0	0	0.0515748
647	1982	39.7022	41.8948	8.40507	7.97287	2.02505	0
648	1982	83.1071	13.8629	0.149419	2.88057	0	0
649	1982	49.8987	40.8428	6.06403	3.08172	0	0.112822
650	1982	20.727	63.1012	14.9435	0.552698	0	0.675659
656	1982	19.9592	11.3665	59.5632	3.03051	1.13682	4.94375
657	1982	0	84.5269	11.5611	2.41794	1.49411	0
658	1982	6.15514	45.725	12.6958	4.87782	13.1376	17.4088
659	1982	10.4214	56.8441	16.4666	12.9719	3.29608	0
660	1982	18.1356	56.5943	12.7465	12.5235	0	0
661	1982	35.5847	52.2388	0.370987	11.6613	0	0.144211
662	1982	0	99.676	0	0.260262	0.0636912	0
663	1982	42.8029	57.1971	0	0	0	0
664	1982	99.9543	0	0	0	0.0456672	0
665	1982	50.7705	1.50398	0	47.7256	0	0
666	1982	70.2184	6.45334	1.28289	21.5829	0	0.46242
667	1982	99.6441	0	0	0.355908	0	0
668	1982	99.2067	0	0	0.793318	0	0
669	1982	92.8507	3.29154	0.700656	3.15711	0	0
670	1982	74.434	21.0393	0.22124	4.20829	0.0200557	0.077017
671	1982	84.8608	12.6149	0	2.52431	0	0
672	1982	96.7963	0	3.20375	0	0	0
673	1982	58.9989	0	40.954	0.0471076	0	0
674	1982	97.7944	0	2.20562	0	0	0
675	1982	97.5945	2.31521	0.0903143	0	0	0
676	1982	96.8438	3.03338	0	0	0	0.122851
677	1982	99.9373	0	0	0.0626565	0	0
678	1982	99.583	0.417042	0	0	0	0
679	1982	41.8774	28.9242	20.0322	9.16619	0	0
680	1982	25.8017	20.4767	36.1411	17.385	0	0.195512
681	1982	0	0.149995	99.074	0.720282	0	0.0557074
682	1982	48.4883	0.700258	45.6085	5.20292	0	0
683	1982	88.0788	0	0.389942	0.270447	11.2608	0
684	1982	55.0559	31.6154	10.8986	2.43007	0	0
685	1982	0	0	100	0	0	0
686	1982	0	0	99.888	0.112026	0	0
687	1982	0	2.00468	88.9713	9.02404	0	0
688	1982	0	0.153514	96.8365	3.00995	0	0
689	1982	0	0.148379	98.0202	1.83145	0	0
690	1982	0.181814	29.3325	70.4857	0	0	0
691	1982	70.2398	12.4218	8.2172	2.64048	6.48066	0
692	1982	32.7837	51.0334	3.74959	9.64532	2.78794	0
693	1982	82.0943	0.104993	15.6791	1.70592	0	0.415706
694	1982	97.6665	1.00487	0.952804	0.29312	0	0.0827325
695	1982	0	33.2214	20.1773	24.0748	2.2475	20.279
696	1982	0	2.67792	85.3415	11.9806	0	0
697	1982	39.5091	2.95634	48.7363	4.01767	4.78056	0
698	1982	7.23176	91.2105	0.245671	1.31209	0	0
699	1982	88.393	0.731297	6.61157	2.0977	2.16639	0
700	1982	63.8792	1.50834	32.2801	2.33238	0	0
701	1982	97.0944	0.8263	0.923583	1.15573	0	0
702	1982	65.1363	26.7007	2.43545	5.72748	0	0
703	1982	99.8205	0	0	0.179497	0	0
704	1982	99.6583	0	0.341737	0	0	0
705	1982	68.9469	1.70586	24.5791	4.74287	0.0252635	0
706	1982	13.3112	81.8733	2.82953	1.51253	0.195125	0.278388
707	1982	90.8346	5.84797	0.351959	0.773828	2.19166	0
708	1982	70.8662	13.7076	13.0656	1.87653	0.0484523	0.43555
709	1982	14.5186	48.2761	28.1475	8.20744	0	0.850325
711	1982	14.3018	76.4312	0.194838	8.16502	0.90711	0
712	1982	0.586335	95.4939	3.87042	0.0493675	0	0
713	1982	11.4359	16.9659	62.0943	1.76665	6.94566	0.791602
714	1982	10.5679	3.51257	65.5092	12.6737	7.64856	0.088103
715	1982	2.79281	47.6446	37.9316	4.78207	6.84886	0
716	1982	22.9663	26.3346	38.4449	5.68001	0	6.57415
717	1982	5.28205	19.0928	0.631171	0.635913	74.358	0
718	1982	41.2837	49.7495	0.241601	7.83399	0.891299	0
719	1982	34.3181	32.0941	21.3787	12.2091	0	0
720	1982	31.7778	31.2563	26.9071	10.0587	0	0
722	1982	13.1977	63.6034	9.78771	4.19532	6.73942	2.47653
723	1982	97.3041	2.69592	0	0	0	0
724	1982	67.8503	24.9963	0	1.74766	5.19976	0.206006
725	1982	4.35876	26.5318	0	68.9962	0	0.113242
726	1982	97.2833	0.505857	0.472322	1.7385	0	0
727	1982	100	0	0	0	0	0
728	1982	75.8489	0.162972	10.5975	12.4787	0	0.911955
729	1982	60.8929	25.8601	1.87998	11.3671	0	0
730	1982	59.9815	1.34674	36.4795	2.19221	0	0
732	1982	97.3418	2.4631	0	0.195148	0	0
733	1982	71.018	2.78703	24.9788	1.21621	0	0
734	1982	99.0986	0	0.901362	0	0	0
735	1982	95.1807	2.63416	2.18512	0	0	0
736	1982	80.9843	18.7757	0	0.221212	0	0.0187731
737	1982	100	0	0	0	0	0
738	1982	81.5138	13.5059	0	4.94468	0	0.0356607
739	1982	92.3812	7.13644	0.482389	0	0	0
740	1982	14.6533	0.94963	77.5052	6.89185	0	0
742	1982	7.55649	0.0214015	85.698	6.72415	0	0
743	1982	55.9497	0	32.0309	5.51239	6.50702	0
744	1982	93.8336	4.96089	0	1.2055	0	0
745	1982	6.52429	5.0936	86.2524	2.12967	0	0
746	1982	0	0	100	0	0	0
747	1982	0	0	94.2596	5.74045	0	0
748	1982	0	0	100	0	0	0
749	1982	0	0	96.1713	3.82872	0	0
750	1982	0	0	100	0	0	0
751	1982	26.8145	54.0891	11.4007	7.69566	0	0
752	1982	57.9469	34.8218	0.853831	3.24519	3.13235	0
753	1982	88.2828	0	8.16526	2.98192	0	0.570024
754	1982	54.7323	2.49265	41.2757	1.39561	0	0.103695
755	1982	8.99791	63.738	18.706	8.55809	0	0
756	1982	4.08158	6.59609	82.9665	6.34763	0	0.0081645
757	1982	0	0	93.5162	5.11225	1.37158	0
758	1982	10.2835	14.4604	68.4188	2.12651	4.71084	0
759	1982	64.0707	34.0759	0	1.42134	0.432019	0
760	1982	99.094	0.0406377	0.619031	0.0472562	0.199048	0
761	1982	95.2085	3.56287	0	1.22866	0	0
762	1982	99.9267	0	0.0732825	0	0	0
763	1982	94.2531	5.5816	0	0.165295	0	0
764	1982	99.7521	0.247916	0	0	0	0
765	1982	77.2691	7.62801	11.3263	3.77666	0	0
766	1982	72.5277	20.6261	0.523079	6.32308	0	0
767	1982	24.1832	61.0621	5.92757	4.12946	4.4737	0.224023
768	1982	97.9569	0	0	2.0073	0	0.0358521
769	1982	74.8237	6.29205	16.4853	1.70152	0	0.697456
770	1982	17.5463	45.0995	27.1334	7.2795	0.0772968	2.86394
773	1982	46.9379	40.3019	2.47493	6.78447	3.50082	0
774	1982	13.0299	72.4226	9.55394	0.189975	4.80358	0
775	1982	13.278	14.2186	21.7362	25.8495	17.7414	7.17631
776	1982	0	13.9945	82.4989	2.25923	1.0345	0.212919
777	1982	0	59.8478	30.8021	4.73946	4.61069	0
779	1982	3.46317	82.9259	1.83197	10.8645	0.91451	0
780	1982	50.9139	30.4457	2.75146	15.8889	0	0
781	1982	95.5025	1.98641	1.57174	0.939391	0	0
782	1982	42.3912	22.2778	16.0346	18.5714	0.111991	0.613041
783	1982	0.114582	97.6071	0.664418	1.489	0	0.124907
784	1982	85.7293	4.04364	4.83995	1.73274	3.6544	0
785	1982	76.2738	21.3606	1.69488	0.670643	0	0
786	1982	68.4889	1.78326	0.876076	13.4829	4.07207	11.2967
787	1982	98.5272	0.280808	0	1.19198	0	0
788	1982	100	0	0	0	0	0
789	1982	100	0	0	0	0	0
790	1982	99.4155	0.148353	0	0.436175	0	0
791	1982	60.6367	2.52094	30.7293	6.11308	0	0
792	1982	0.796802	0	98.4002	0.80303	0	0
793	1982	92.4098	6.83219	0	0.75802	0	0
794	1982	97.9689	0	1.942	0.0891302	0	0
795	1982	94.2285	0.690395	4.30507	0.77607	0	0
796	1982	98.4881	0.54402	0.730457	0.23741	0	0
797	1982	99.2523	0.747664	0	0	0	0
798	1982	100	0	0	0	0	0
799	1982	100	0	0	0	0	0
800	1982	100	0	0	0	0	0
801	1982	21.1357	37.4843	26.0234	15.3566	0	0
802	1982	5.23115	8.55194	81.3783	4.83862	0	0
803	1982	0	0	97.0753	2.87268	0	0.0520629
804	1982	35.9572	3.30422	50.8649	4.9414	4.93229	0
805	1982	96.0708	0	0.739734	0	3.18947	0
806	1982	89.283	1.14604	8.35228	1.21866	0	0
807	1982	0	0	100	0	0	0
808	1982	0	0	98.102	1.89798	0	0
809	1982	0	1.90784	89.0345	9.05768	0	0
810	1982	0	0	100	0	0	0
811	1982	0	0	97.4137	2.58633	0	0
812	1982	0	0	100	0	0	0
813	1982	59.353	11.5753	19.8155	3.71145	5.54468	0
814	1982	71.2176	14.3239	8.75194	5.70657	0	0
815	1982	5.5449	0.288907	94.0774	0.0888161	0	0
816	1982	40.8407	0.108597	52.406	6.61666	0	0.0280003
817	1982	0	55.8559	14.8745	12.8558	2.38905	14.0247
818	1982	13.4796	6.86672	69.6308	9.36438	0	0.658524
819	1982	33.9286	18.6725	40.7287	4.2084	2.46186	0
820	1982	37.4432	39.3011	15.798	7.37001	0.0877581	0
821	1982	83.2486	5.5801	0.216853	9.36748	1.58692	0
822	1982	90.0088	8.92194	0	0.980917	0.0883127	0
823	1982	74.2584	21.2145	3.68738	0.839737	0	0
824	1982	95.3917	3.3103	1.21383	0	0	0.0841199
825	1982	100	0	0	0	0	0
826	1982	83.7301	1.64728	10.2903	4.3323	0	0
827	1982	85.8134	0.946924	13.1809	0.058793	0	0
828	1982	20.1363	71.2632	4.31685	1.58431	2.69936	0
829	1982	89.9008	8.83293	0	1.06652	0.0774715	0.122266
830	1982	92.6253	5.43127	0.804853	1.08633	0	0.0522337
831	1982	36.5921	7.87589	46.2004	7.11349	0	2.21809
832	1982	49.7613	6.35748	41.9929	1.29499	0	0.59336
834	1982	76.8352	8.0946	3.2872	4.53571	6.687	0.560259
835	1982	75.2408	20.8734	0.0899613	0.279704	3.41555	0.100524
836	1982	23.679	45.4379	9.62279	12.8643	8.23625	0.159701
837	1982	3.23752	18.2547	37.9545	14.4768	26.0765	0
838	1982	2.50199	65.0841	8.67668	6.89319	16.8441	0
840	1982	0	28.484	0	2.55647	68.9595	0
841	1982	43.4712	44.8342	0.831895	10.8627	0	0
842	1982	88.9446	4.6477	4.54746	1.86026	0	0
843	1982	52.2386	9.15878	36.3879	2.21472	0	0
844	1982	19.6696	59.4923	1.3439	6.14374	13.3505	0
845	1982	54.5739	7.22463	21.583	13.3822	0	3.23621
846	1982	99.8656	0	0	0.12801	0.00643256	0
847	1982	36.5873	59.1186	0.0917789	4.20234	0	0
848	1982	97.9905	0	0	0.512006	0	1.49747
849	1982	99.7847	0.21531	0	0	0	0
850	1982	100	0	0	0	0	0
851	1982	46.0287	42.3477	1.1663	10.4573	0	0
852	1982	66.2464	0	27.4687	6.28491	0	0
853	1982	58.2184	0	40.9714	0.810201	0	0
855	1982	98.7106	0.505604	0.783753	0	0	0
856	1982	77.9471	0	21.9335	0.119402	0	0
857	1982	96.038	3.96196	0	0	0	0
858	1982	98.5808	0	1.41924	0	0	0
859	1982	97.3195	2.37018	0.310316	0	0	0
860	1982	91.1442	8.7548	0	0.100737	0	0.000252987
861	1982	87.6864	2.16657	9.39869	0.748337	0	0
862	1982	99.559	0	0.441038	0	0	0
863	1982	6.98113	4.61085	87.5235	0.884493	0	0
864	1982	0.101301	0.409426	99.251	0.238273	0	0
865	1982	1.60535	3.31268	93.0626	2.01939	0	0
866	1982	94.7824	0	5.21755	0	0	0
867	1982	100	0	0	0	0	0
868	1982	10.8667	0	88.8007	0.332554	0	0
869	1982	0	0	99.9296	0.0703944	0	0
870	1982	0	0	77.8569	22.1431	0	0
871	1982	0	0	100	0	0	0
872	1982	0	0	100	0	0	0
873	1982	0	0	100	0	0	0
874	1982	1.89732	9.84589	82.8169	3.11743	2.32247	0
875	1982	47.8683	10.8643	20.0604	20.7046	0	0.502414
876	1982	63.3865	12.2935	22.9057	1.27335	0	0.140989
877	1982	19.8668	1.44834	74.7537	1.27642	0	2.6547
878	1982	0	62.6771	33.5406	3.69078	0.091547	0
879	1982	0	49.333	25.6674	4.07573	2.01532	18.9085
880	1982	5.28138	47.0753	6.19804	29.7818	11.0399	0.623671
881	1982	4.08316	2.57416	86.4077	3.44553	3.48942	0
882	1982	81.5811	15.8326	0	0.0725768	2.51369	0
883	1982	79.235	20.0997	0.29912	0.366157	0	0
884	1982	93.9046	4.24479	0.730513	1.1201	0	0
885	1982	99.7434	0	0.256623	0	0	0
886	1982	97.6203	1.33984	0	0.803608	0.0817197	0.154556
887	1982	67.1272	20.8901	7.97952	2.97472	0.0515294	0.976934
888	1982	74.1158	13.3755	11.0999	1.40884	0	0
889	1982	79.6102	3.63931	14.1021	1.16188	1.48654	0
890	1982	95.6056	2.87752	0	1.51684	0	0
891	1982	96.5449	0.413737	0	2.9623	0	0.0790511
892	1982	89.3045	8.69915	1.63187	0.364501	0	0
893	1982	50.3232	29.0491	10.955	9.04824	0	0.624431
894	1982	25.5018	3.67376	64.5644	5.91093	0	0.349067
895	1982	11.9965	0.102532	84.3823	0.9093	2.09437	0.514967
896	1982	71.5821	0	27.8569	0.560937	0	0
897	1982	19.3723	19.7322	41.1865	3.18707	14.5547	1.9672
898	1982	3.6589	34.0251	0	57.0217	5.21636	0.0779989
899	1982	8.31981	40.8239	19.2119	17.524	13.1951	0.925307
900	1982	0	84.2494	3.67355	8.06797	0.525716	3.48339
901	1982	0	56.1251	0.450719	31.2631	0.791943	11.3691
902	1982	0.0917832	98.1627	0	1.5139	0	0.231658
903	1982	99.5791	0	0.420856	0	0	0
904	1982	53.2123	35.9409	1.05336	9.79343	0	0
905	1982	25.3954	3.18686	66.0285	5.1523	0.23694	0
906	1982	63.3362	17.943	16.2014	2.10298	0.416414	0
907	1982	92.0755	0.278545	3.31318	1.1964	3.13638	0
908	1982	29.9439	48.3819	0.0376801	21.3445	0.292064	0
909	1982	95.6748	0	0	0	4.32521	0
910	1982	100	0	0	0	0	0
911	1982	100	0	0	0	0	0
912	1982	96.688	0.715933	0.234085	2.36198	0	0
913	1982	62.5818	0	31.8729	5.54527	0	0
914	1982	92.1828	0	7.45409	0.363062	0	0
915	1982	0.825908	0	99.1741	0	0	0
917	1982	79.089	0	20.7972	0.113759	0	0
918	1982	86.7081	5.39573	7.89621	0	0	0
919	1982	96.5005	0	3.49948	0	0	0
920	1982	90.9994	7.41781	1.58276	0	0	0
921	1982	73.5936	0.0954344	24.6437	1.66727	0	0
922	1982	100	0	0	0	0	0
923	1982	93.4126	6.38185	0	0.0717218	0	0.133805
924	1982	84.0945	7.9191	2.89295	5.09345	0	0
925	1982	39.8834	4.07889	54.85	1.18762	0	0
926	1982	0	0	99.9635	0.0365013	0	0
927	1982	0	0	94.3868	5.61317	0	0
928	1982	26.7905	3.53377	55.7748	3.45734	10.4436	0
929	1982	76.1854	0	20.9012	0	2.91335	0
930	1982	86.3157	3.16796	7.98537	2.53093	0	0
931	1982	0	0	99.6649	0.335091	0	0
932	1982	0	0	99.6632	0.336794	0	0
933	1982	0	2.32501	97.675	0	0	0
934	1982	1.05643	1.59981	97.1739	0	0	0.169856
935	1982	0	0	100	0	0	0
936	1982	0	0	100	0	0	0
937	1982	1.59572	1.27748	95.707	1.41975	0	0
938	1982	44.6729	0.564074	50.7586	4.00438	0	0
939	1982	0	1.33345	98.1098	0.556786	0	0
940	1982	5.00586	25.0076	69.956	0.0305529	0	0
941	1982	0.0754309	85.1086	3.79101	8.09165	2.93331	0
942	1982	0.683654	66.3923	15.2149	2.5189	6.37615	8.81409
943	1982	0	39.0567	52.1991	4.80177	3.94249	0
944	1982	54.3014	19.9252	22.9168	0.0195879	2.83697	0
945	1982	87.8743	11.9045	0	0	0	0.221237
946	1982	94.2166	5.15374	0	0.629655	0	0
947	1982	98.5493	1.0727	0	0.231216	0.146777	0
948	1982	98.5224	0	0.0489041	1.37902	0.0496788	0
949	1982	71.1882	0	27.2462	1.5656	0	0
950	1982	22.1667	57.6877	6.3923	13.7533	0	0
951	1982	86.1484	0.953783	12.8979	0	0	0
952	1982	91.8634	3.20415	1.01629	3.43804	0.478104	0
953	1982	98.968	0.527904	0	0.43802	0.0283456	0.0377724
954	1982	99.2203	0	0.779719	0	0	0
955	1982	82.8006	8.9086	7.94694	0.215005	0	0.128861
956	1982	31.0478	39.5423	29.4099	0	0	0
957	1982	0.352039	17.1267	65.4331	14.5022	2.5859	0
958	1982	84.895	0	12.7899	2.31514	0	0
959	1982	29.8907	42.2119	20.3113	4.15053	3.43552	0
960	1982	18.2768	12.6723	52.9315	9.43948	2.67668	4.0032
961	1982	4.50124	43.9962	1.42193	34.1956	13.0263	2.85873
962	1982	5.35995	61.9482	0	6.27395	12.2065	14.2113
964	1982	0	76.9697	2.1614	3.83743	17.0314	0
965	1982	25.4594	24.4917	44.4603	5.08411	0	0.504517
966	1982	99.1697	0.20017	0.408278	0.0532916	0	0.168527
967	1982	70.7386	9.59172	16.8114	2.85824	0	0
968	1982	30.3652	48.6011	10.1279	5.50906	5.39675	0
969	1982	42.1695	3.72739	42.8762	7.9864	0	3.24056
970	1982	64.2892	23.7395	3.39798	3.02863	5.18453	0.360182
971	1982	46.7977	42.7383	0	10.464	0	0
972	1982	89.3277	0	0	1.84545	8.8269	0
973	1982	100	0	0	0	0	0
974	1982	78.5245	17.4923	0.658837	3.32431	0	0
975	1982	92.1561	4.27563	0.707496	2.8608	0	0
976	1982	57.2381	0	34.9869	7.71882	0	0.0561762
977	1982	92.3088	0.275225	7.41598	0	0	0
978	1982	30.3394	0.501734	68.9266	0.232341	0	0
979	1982	71.442	0.45532	28.0802	0.0224988	0	0
980	1982	85.8438	0.162005	13.9941	0	0	0
981	1982	91.5591	3.56927	4.87161	0	0	0
982	1982	51.8939	0	47.9833	0.12285	0	0
983	1982	67.1794	0	32.2039	0.616621	0	0
984	1982	98.5813	1.41865	0	0	0	0
985	1982	30.2111	10.9742	52.6232	6.19155	0	0
986	1982	100	0	0	0	0	0
987	1982	27.1741	1.89562	66.9151	4.01515	0	0
988	1982	0	0	99.3487	0.651309	0	0
989	1982	0	0	93.2563	6.64084	0.102902	0
990	1982	55.1598	4.47824	39.3247	1.0372	0	0
991	1982	94.5433	2.85675	1.44807	1.15186	0	0
992	1982	14.032	10.8839	73.9087	1.1755	0	0
993	1982	0	0.0610259	98.9558	0.983146	0	0
994	1982	0	0.0730465	99.927	0	0	0
995	1982	0	0	87.9639	12.0361	0	0
996	1982	0	0	100	0	0	0
997	1982	0	0	100	0	0	0
998	1982	0	0.925744	95.0015	1.53726	2.53552	0
999	1982	0	0	99.5379	0.462103	0	0
1000	1982	4.01427	3.07339	91.7623	0.772061	0	0.377988
1001	1982	0	2.8287	97.1617	0.00964162	0	0
1002	1982	0	26.6128	72.1379	1.24929	0	0
1003	1982	0	73.852	2.31785	14.0008	8.05676	1.77253
1004	1982	0	87.3117	9.38266	2.66127	0.644419	0
1005	1982	16.6685	28.1067	37.921	11.6756	5.62818	0
1006	1982	94.6202	5.37984	0	0	0	0
1007	1982	76.277	23.6839	0.0175293	0.0215789	0	0
1008	1982	90.2512	8.7716	0	0.627889	0	0.349261
1009	1982	84.0089	3.93528	11.2975	0.432634	0	0.325647
1010	1982	94.1822	3.94957	0.57859	1.18998	0	0.0996507
1011	1982	61.9499	11.51	25.9843	0.5557	0	0
1012	1982	77.9229	2.81542	12.9289	6.33275	0	0
1013	1982	86.1639	5.49597	4.7911	0.431978	3.11703	0
1014	1982	99.7806	0	0	0.137136	0	0.0822724
1015	1982	97.6246	2.22497	0	0	0	0.150399
1016	1982	88.204	7.45988	2.94824	0.836995	0	0.550905
1017	1982	50.5629	4.60009	44.4774	0.246125	0	0.113565
1018	1982	60.8556	31.0664	8.07791	0	0	0
1019	1982	6.67511	0	86.1466	6.84909	0	0.32918
1020	1982	56.4791	29.5162	5.53137	8.47332	0	0
1021	1982	23.782	6.22364	69.9216	0	0	0.0727119
1022	1982	40.7024	16.403	17.2714	17.1718	5.34156	3.1098
1023	1982	51.1082	29.3315	1.24662	12.2233	4.1905	1.89979
1024	1982	1.77005	85.7623	8.38912	3.6096	0.468929	0
1025	1982	0	83.8257	1.7175	7.18995	0	7.26686
1026	1982	0	9.28972	90.104	0.606312	0	0
1027	1982	18.7165	0.20061	80.3721	0.710775	0	0
1028	1982	43.6227	11.5087	15.1486	28.8866	0	0.833475
1029	1982	30.912	5.13656	56.9524	6.99901	0	0
1030	1982	15.9476	11.4007	71.0049	0	1.64683	0
1031	1982	72.6416	0	27.3584	0	0	0
1032	1982	48.8091	20.7494	0	10.6316	19.81	0
1033	1982	86.1079	12.9863	0	0.905866	0	0
1034	1982	94.9649	0	0	0	5.03513	0
1035	1982	86.8485	2.12071	4.6926	5.76107	0	0.577136
1036	1982	78.9785	9.53459	7.72196	3.76494	0	0
1037	1982	88.3868	1.92396	4.51021	5.17904	0	0
1038	1982	85.0747	2.49323	7.11523	5.31681	0	0
1039	1982	73.4789	2.30368	20.157	3.61009	0.0811896	0.369203
1040	1982	58.5285	0	39.9448	1.52666	0	0
1041	1982	93.3881	0	6.61192	0	0	0
1042	1982	98.0076	1.56053	0.406458	0	0	0.0254611
1043	1982	65.4366	0.073901	33.98	0.509499	0	0
1044	1982	91.4125	0.129541	8.07125	0.386738	0	0
1045	1982	79.0215	0	19.179	1.79949	0	0
1046	1982	84.2126	0	15.3844	0.402992	0	0
1047	1982	97.2568	0.62924	1.67855	0.435447	0	0
1048	1982	20.3989	4.76287	70.9656	3.87264	0	0
1049	1982	0	0	99.9056	0.0943549	0	0
1050	1982	0	0	93.9395	6.06054	0	0
1051	1982	21.933	20.1801	50.5504	2.36681	4.96958	0
1052	1982	36.3341	0	58.1014	2.94572	2.61872	0
1053	1982	15.3697	39.7057	43.0838	1.84075	0	0
1054	1982	0	0	100	0	0	0
1055	1982	0	0	99.3554	0.644629	0	0
1056	1982	0	20.4571	79.5429	0	0	0
1057	1982	0	0	100	0	0	0
1058	1982	0	0	100	0	0	0
1059	1982	0	0	97.1487	0	2.85133	0
1060	1982	0	0	85.0178	14.9822	0	0
1061	1982	0	0.378277	99.4564	0.1653	0	0
1062	1982	0	1.48598	98.514	0	0	0
1063	1982	0	0.49923	98.9159	0.584919	0	0
1064	1982	0	73.7435	25.3301	0.92644	0	0
1065	1982	0	61.9995	7.79629	5.17415	6.61929	18.4107
1066	1982	1.07148	87.0901	0.0365638	1.28763	10.5142	0
1067	1982	51.2721	0.354297	47.8318	0.541799	0	0
1068	1982	100	0	0	0	0	0
1069	1982	98.8642	0.878257	0	0.257556	0	0
1070	1982	94.8491	1.61759	0.250748	3.28253	0	0
1071	1982	85.011	0.373897	13.0357	1.46534	0	0.114082
1072	1982	99.5958	0.0213459	0.382513	0.000359626	0	0
1073	1982	50.1011	3.24375	43.6672	2.98791	0	0
1074	1982	81.8525	8.19189	9.22143	0.589321	0	0.144887
1075	1982	71.2382	0.424812	28.3369	0	0	0
1076	1982	100	0	0	0	0	0
1077	1982	96.3055	2.68149	0	1.01301	0	0
1078	1982	99.5349	0.304653	0.142693	0.0177266	0	0
1079	1982	13.7865	16.1002	70.0122	0	0	0.101009
1080	1982	30.0948	31.8888	25.3056	9.30042	3.36453	0.0457261
1081	1982	94.7938	0.978084	4.2281	0	0	0
1082	1982	34.1329	36.4446	17.3859	8.37563	3.59975	0.0611991
1083	1982	0	0.65016	98.7482	0.168733	0	0.432875
1084	1982	17.1451	27.6808	7.46236	29.2638	11.2649	7.18308
1085	1982	14.3144	41.7921	2.34764	22.546	9.33995	9.65994
1086	1982	6.11931	21.9754	15.2234	42.0554	0.977437	13.649
1087	1982	0	41.5988	44.169	2.61053	6.46095	5.16067
1088	1982	0	3.65152	94.1052	1.74259	0	0.50066
1089	1982	67.561	2.60022	20.646	9.05491	0	0.137929
1090	1982	96.4519	1.62418	1.48205	0.44182	0	0
1091	1982	47.8347	12.1101	37.3999	1.48945	1.16584	0
1092	1982	1.17828	0	68.0019	27.3748	0	3.44497
1093	1982	53.9308	16.2227	29.2931	0	0	0.553448
1094	1982	83.0452	13.3649	0	0.294941	3.29495	0
1095	1982	98.8911	1.10888	0	0	0	0
1096	1982	86.8786	2.81713	7.93332	1.11581	1.25509	0
1097	1982	71.0963	3.15741	17.2818	8.46456	0	0
1098	1982	99.7011	0.129137	0	0.169736	0	0
1099	1982	15.376	15.6451	52.569	16.4099	0	0
1100	1982	97.0902	1.40678	1.50299	0	0	0
1101	1982	72.0425	0.0521084	25.6311	2.18593	0	0.0884013
1103	1982	97.3218	0	2.67818	0	0	0
1104	1982	95.0127	4.69302	0.294258	0	0	0
1105	1982	97.6851	0	2.31491	0	0	0
1106	1982	90.9847	6.28125	2.66362	0	0	0.0704589
1107	1982	67.1157	0	32.6216	0.262632	0	0
1108	1982	90.7156	0.092896	8.37006	0.821424	0	0
1109	1982	50.161	14.7462	29.5962	5.49657	0	0
1110	1982	88.9282	8.3292	2.42456	0.318005	0	0
1111	1982	1.90707	1.96937	94.2256	1.89795	0	0
1112	1982	0	0	99.7561	0.243857	0	0
1113	1982	0	0	90.8709	2.38095	6.7481	0
1114	1982	46.7448	28.2823	23.8739	1.09907	0	0
1115	1982	14.9981	0.0898512	80.767	4.14502	0	0
1116	1982	2.37907	4.10149	93.1723	0.347097	0	0
1117	1982	0	0	99.8471	0	0	0.152884
1118	1982	0	1.23908	97.7945	0.966426	0	0
1119	1982	0	0	100	0	0	0
1120	1982	0	0	100	0	0	0
1121	1982	0	0	98.1503	0.919418	0.930307	0
1122	1982	0	0	100	0	0	0
1123	1982	0	0	97.3813	2.61866	0	0
1124	1982	0	0.848321	97.7923	0	0	1.35937
1125	1982	0	0.502978	99.2194	0.172628	0	0.105019
1126	1982	0	3.48881	94.545	0.0735394	1.89269	0
1127	1982	0	80.0061	0.101539	1.66431	18.2281	0
1128	1982	0.0485267	83.4777	2.84316	0.392527	4.46755	8.77052
1129	1982	53.3451	7.96205	34.3928	0.934779	3.36529	0
1130	1982	51.6373	20.6072	25.9368	1.39837	0	0.420237
1131	1982	90.4297	9.57027	0	0	0	0
1132	1982	30.7028	61.4136	0	7.82468	0.0589338	0
1133	1982	78.8472	10.2146	7.20836	2.76679	0	0.96307
1134	1982	76.1686	0	23.6014	0.0842338	0	0.145726
1135	1982	72.8734	1.6307	24.6608	0.625201	0	0.209969
1136	1982	90.1197	2.64209	6.48219	0.755974	0	0
1137	1982	57.3007	15.1919	21.3786	3.07626	3.05244	0
1138	1982	96.8985	3.1015	0	0	0	0
1139	1982	100	0	0	0	0	0
1140	1982	53.6421	40.6612	3.89646	1.58197	0	0.218271
1141	1982	56.5734	19.4768	22.6082	1.24618	0	0.0953623
1142	1982	52.2963	36.8123	5.64451	4.99489	0.0179236	0.234055
1143	1982	76.4024	0	21.7406	1.62055	0	0.23653
1144	1982	17.5403	77.5336	0	2.08318	2.68937	0.15352
1145	1982	0.00464899	0	99.8225	0	0	0.17286
1146	1982	11.9357	13.8028	63.169	6.18928	0	4.90332
1147	1982	45.2268	10.9672	9.49265	27.1646	7.14871	0
1148	1982	11.561	77.6051	3.10875	7.72515	0	0
1150	1982	25.4926	11.0066	61.2005	2.30027	0	0
1151	1982	36.8949	0.0186825	42.6204	18.4208	0	2.04521
1152	1982	25.7524	44.5529	1.06329	28.3934	0	0.238046
1153	1982	18.5476	0.0450337	71.0378	10.3696	0	0
1154	1982	39.053	8.41028	30.2153	18.6038	3.01199	0.705721
1155	1982	86.4651	0	10.218	1.68588	0	1.63102
1156	1982	97.515	1.50319	0.981842	0	0	0
1157	1982	92.0033	3.46145	0	0.275823	4.25943	0
1158	1982	83.3934	2.28385	10.1884	0	4.13432	0
1159	1982	84.4098	0	15.1387	0.20618	0	0.245242
1160	1982	100	0	0	0	0	0
1161	1982	63.3316	19.7808	7.86716	9.01983	0	0.000630081
1162	1982	77.7911	0.00746732	20.4118	1.78961	0	0
1163	1982	90.1456	9.11153	0.179006	0.563894	0	0
1165	1982	95.5647	0	4.28518	0.150111	0	0
1166	1982	96.9261	1.31419	1.7597	0	0	0
1167	1982	84.3287	2.38198	13.2893	0	0	0
1168	1982	93.1878	4.57966	1.58539	0.647131	0	0
1169	1982	94.6951	5.30492	0	0	0	0
1170	1982	49.9109	2.06054	47.2381	0.790483	0	0
1171	1982	99.8487	0	0.151341	0	0	0
1172	1982	53.3176	0.416584	44.368	1.89777	0	0
1173	1982	18.9847	1.47141	72.4059	7.13796	0	0
1174	1982	0.827241	0	92.9773	6.19545	0	0
1175	1982	0	0	99.73	0	0.270004	0
1176	1982	7.06406	5.6647	87.1049	0.16636	0	0
1177	1982	13.4055	0	82.8106	0	3.78389	0
1178	1982	0.755288	2.74426	94.4169	2.08354	0	0
1179	1982	0	0	99.6786	0.279019	0	0.0423757
1180	1982	0	0	100	0	0	0
1181	1982	0	30.2973	69.4039	0.298836	0	0
1182	1982	0	0	100	0	0	0
1183	1982	0	0	99.1084	0	0.891625	0
1184	1982	0	0	86.737	11.8725	1.39045	0
1185	1982	0	0	74.8623	25.1377	0	0
1186	1982	0	0	99.0391	0.0955552	0	0.865392
1187	1982	0	0.762718	95.5912	1.713	1.93305	0
1188	1982	0	11.4719	85.5755	0.481972	2.4706	0
1189	1982	0	49.3499	41.7568	0.860055	8.03325	0
1190	1982	0	73.2295	6.47553	0.016437	1.95029	18.3282
1191	1982	1.4403	96.6911	0.00184415	0.861313	1.00546	0
1192	1982	42.6455	5.92486	49.7107	1.71898	0	0
1193	1982	100	0	0	0	0	0
1194	1982	98.0974	1.90258	0	0	0	0
1195	1982	66.3743	18.3236	0.581967	14.7202	0	0
1196	1982	83.4366	10.1683	4.03152	2.07729	0	0.286311
1197	1982	94.3511	5.12615	0	0.424613	0	0.0981615
1198	1982	62.5579	4.79077	17.0153	15.6361	0	0
1199	1982	51.0922	7.93537	38.1353	1.90781	0.839685	0.0896046
1200	1982	53.922	19.3875	23.9163	2.77426	0	0
1201	1982	99.9721	0	0	0	0.0279339	0
1202	1982	87.101	12.2989	0.219476	0.380579	0	0
1203	1982	94.1119	1.12236	4.19785	0	0	0.567851
1204	1982	41.5829	10.6798	44.0842	3.65307	0	0
1205	1982	73.5361	14.6892	5.80678	2.04265	3.20314	0.722084
1206	1982	37.6143	34.5601	25.7917	1.90343	0	0.130421
1207	1982	10.228	43.2702	31.2026	15.0732	0	0.226004
1208	1982	13.6338	0	86.3662	0	0	0
1209	1982	39.2317	21.6853	8.58828	14.7822	11.6017	4.11078
1210	1982	32.9584	34.1578	17.0853	8.20994	7.44309	0.145494
1211	1982	30.1952	23.572	16.4492	24.343	4.5486	0.891935
1212	1982	40.1107	12.5724	16.3916	5.2695	16.152	9.50367
1213	1982	3.03712	15.8856	77.9144	3.12419	0	0.0386225
1214	1982	42.0926	25.4884	9.40423	23.0149	0	0
1215	1982	57.4554	3.83264	34.037	3.67607	0	0.998822
1216	1982	35.1119	4.4086	60.4795	0	0	0
1217	1982	41.3514	5.56619	29.9977	20.4161	0	2.66853
1218	1982	99.2269	0.773072	0	0	0	0
1219	1982	97.4241	0.251011	0	0.095585	2.22933	0
1220	1982	90.5644	1.98693	6.07417	1.37446	0	0
1221	1982	77.8954	4.04663	11.7735	0.550967	5.73351	0
1222	1982	98.1406	0	1.60326	0.25614	0	0
1223	1982	75.4615	20.4532	1.61765	2.46761	0	0
1224	1982	33.8372	5.78262	45.6008	14.7794	0	0
1225	1982	45.8614	52.2216	1.17909	0.737937	0	0
1228	1982	93.4218	0	6.03795	0.540236	0	0
1229	1982	90.2229	7.11949	2.11231	0.545308	0	0
1230	1982	92.3882	5.12399	2.19067	0.297163	0	0
1231	1982	94.8947	2.23305	2.87225	0	0	0
1232	1982	93.2654	6.73459	0	0	0	0
1233	1982	93.8115	0.898082	4.85999	0.430413	0	0
1234	1982	33.8895	14.8712	48.8521	2.38715	0	0
1235	1982	60.0516	0.0151298	33.2576	6.67574	0	0
1236	1982	59.1842	0	38.6757	2.14009	0	0
1237	1982	13.9583	15.0219	70.6383	0.381579	0	0
1238	1982	0	0	99.3249	0.675066	0	0
1239	1982	0	0	90.6626	4.98226	4.35514	0
1240	1982	17.9345	0	81.545	0.520483	0	0
1241	1982	0	8.75939	86.8078	4.4328	0	0
1242	1982	0	0	100	0	0	0
1243	1982	0	0	98.8157	1.18431	0	0
1244	1982	0	2.29934	76.9878	20.7129	0	0
1245	1982	0	0	100	0	0	0
1246	1982	0	0	99.8684	0.0835446	0.0480392	0
1247	1982	0	0.362058	92.593	4.42966	2.61526	0
1248	1982	0	0	100	0	0	0
1249	1982	0	0	98.3298	1.67024	0	0
1250	1982	0	1.4563	95.8383	0.227009	2.4784	0
1251	1982	0	4.59762	77.6344	2.9314	4.37534	10.4613
1252	1982	11.9005	39.2929	28.4384	3.96272	3.09123	13.3143
1253	1982	1.8514	52.7953	0.282093	11.8331	16.4798	16.7583
1254	1982	1.10341	86.039	9.79546	0.0584555	0.472912	2.53081
1255	1982	83.4708	4.93354	4.31616	0.263795	7.01566	0
1256	1982	63.4444	35.351	0.481687	0.365576	0	0.357336
1257	1982	89.4759	9.8793	0	0.644801	0	0
1258	1982	43.1252	23.7742	0	33.1007	0	0
1259	1982	70.8376	23.5773	0	5.5851	0	0
1260	1982	91.3258	7.52458	0	1.14957	0	0
1261	1982	91.0124	5.29035	2.93251	0.764752	0	0
1262	1982	76.2746	4.35542	11.3177	8.05224	0	0
1263	1982	63.2952	29.9432	1.15911	4.35931	1.16247	0.0807137
1264	1982	99.5131	0	0.236268	0.25034	0	0.000274505
1265	1982	95.1861	4.78303	0	0	0	0.0309099
1266	1982	66.6577	28.8345	1.47956	3.02819	0	0
1267	1982	72.1714	18.4424	2.98227	5.73197	0	0.671965
1268	1982	41.0379	45.2849	3.61299	2.67235	6.69664	0.695181
1269	1982	38.8082	20.6662	40.2146	0.240267	0	0.0706677
1270	1982	0	55.7771	39.0392	1.43311	3.62477	0.125863
1271	1982	0	0	100	0	0	0
1272	1982	77.9474	1.27145	12.7668	7.63284	0	0.381457
1273	1982	44.2195	35.7334	0.500274	10.6453	8.81179	0.0897474
1274	1982	70.7012	12.3814	16.0509	0.866632	0	0
1275	1982	44.4576	0.238753	15.0663	21.2236	17.2828	1.7309
1276	1982	32.0289	5.23936	38.1534	13.4194	10.1891	0.969774
1277	1982	53.8115	14.224	27.9727	3.6512	0	0.340693
1278	1982	4.53492	24.8045	61.1444	9.3048	0	0.211305
1279	1982	67.7266	18.6194	9.47683	4.01833	0	0.158839
1280	1982	29.8073	41.7452	0	13.3096	15.1379	0
1281	1982	54.3775	25.8625	16.631	0.0438137	0	3.08529
1282	1982	71.0132	0.273244	28.1211	0.592447	0	0
1283	1982	58.5358	15.5619	17.6709	3.69568	4.53566	0
1284	1982	68.9431	25.0599	1.88491	4.11205	0	0
1285	1982	95.2347	0	0	0	4.76532	0
1286	1982	98.7068	0	0.605057	0.688111	0	0
1287	1982	27.5561	40.4514	17.6731	13.9731	0	0.346375
1288	1982	76.5686	21.5388	1.21975	0.672791	0	0
1291	1982	92.7828	2.53846	2.57413	2.1046	0	0
1292	1982	92.0771	7.91716	0.00578916	0	0	0
1293	1982	65.4512	0	34.5488	0	0	0
1294	1982	99.0518	0.533385	0.41477	0	0	0
1295	1982	79.7947	8.81289	11.2939	0.0984945	0	0
1296	1982	88.1819	0	11.747	0.0711745	0	0
1297	1982	66.8507	0.0571436	32.7387	0.353445	0	0
1298	1982	72.4081	0	27.2208	0.371019	0	0
1299	1982	18.5679	25.5203	52.7541	3.15773	0	0
1300	1982	43.8173	11.1777	29.9591	15.0459	0	0
1301	1982	3.92371	0	83.9665	2.52253	9.58726	0
1302	1982	8.87445	0	85.7535	2.3307	3.04138	0
1303	1982	0	0.0238909	92.7339	3.30107	3.88678	0.0543219
1304	1982	0	3.57106	96.4289	0	0	0
1305	1982	0	0	99.9183	0.0817239	0	0
1306	1982	0	0	91.5308	8.46915	0	0
1307	1982	0	52.4019	47.5981	0	0	0
1308	1982	0	3.50708	92.9559	3.53698	0	0
1309	1982	0	0	96.7938	0	3.2062	0
1310	1982	0	5.28533	94.3821	0.332569	0	0
1311	1982	0	0	100	0	0	0
1312	1982	0	0	98.4337	0	1.23648	0.329784
1313	1982	12.1248	15.2676	55.0853	1.86758	3.44437	12.2104
1315	1982	20.6786	53.9255	5.55822	1.8637	4.36326	13.6107
1316	1982	0	65.0749	26.4568	2.23273	0	6.23551
1317	1982	10.2756	66.6175	9.44915	6.45359	6.218	0.986148
1318	1982	63.4188	9.24495	24.404	2.59154	0	0.340792
1319	1982	99.9231	0	0.0769489	0	0	0
1320	1982	80.7662	13.7279	0	5.50585	0	0
1321	1982	55.9854	17.6137	0	26.4009	0	0
1322	1982	95.0644	4.93559	0	0	0	0
1323	1982	99.3271	0	0.672921	0	0	0
1324	1982	68.3191	21.7219	6.38578	3.57322	0	0
1325	1982	91.9708	2.75155	2.45058	0.124819	2.70226	0
1326	1982	90.1785	9.82153	0	0	0	0
1327	1982	89.1895	8.66966	1.83586	0	0	0.304948
1328	1982	97.6459	1.7349	0.0468909	0.0167226	0	0.555546
1329	1982	82.2858	4.18205	13.1225	0.254704	0	0.154898
1330	1982	30.2368	3.61523	61.1461	1.79586	3.07264	0.133371
1331	1982	2.38608	92.009	4.22237	0	0.833356	0.549211
1332	1982	0	6.95492	92.5663	0	0.212247	0.266506
1333	1982	0	0	97.7793	1.5066	0	0.714126
1334	1982	5.26151	0.6327	94.0205	0	0	0.0853324
1335	1982	76.3358	7.38849	2.87548	5.15073	8.24948	0
1336	1982	61.4775	26.3055	10.5834	1.23352	0	0.400104
1337	1982	68.1709	1.66032	28.6737	1.49509	0	0
1338	1982	35.3376	25.9712	4.67182	16.3595	7.48786	10.172
1339	1982	0.888849	0.0789835	95.4865	3.46299	0	0.0826766
1340	1982	29.7838	10.1765	35.4509	24.4631	0	0.125626
1341	1982	10.5397	19.2649	65.9952	4.13324	0	0.0668691
1342	1982	51.2912	48.7088	0	0	0	0
1343	1982	30.4829	20.8232	46.54	0.135606	0	2.01823
1344	1982	43.4112	20.0341	36.0348	0	0	0.519846
1345	1982	69.626	3.96959	24.7442	1.66021	0	0
1346	1982	93.1791	0.921878	0	2.68394	3.21509	0
1347	1982	100	0	0	0	0	0
1348	1982	95.5194	0	0	0	4.48059	0
1349	1982	73.9818	6.73337	3.55442	15.7304	0	0
1350	1982	64.3128	6.79694	16.198	12.6922	0	0
1351	1982	61.9999	27.6876	4.32671	5.98579	0	0
1352	1982	99.092	0	0.907936	2.42799e-05	0	0
1353	1982	99.9705	0.0295259	0	0	0	0
1354	1982	93.0563	2.1429	4.4127	0.388093	0	0
1355	1982	89.2237	9.48208	0.627696	0.666548	0	0
1356	1982	97.5904	2.33012	0	0.0794434	0	0
1357	1982	48.8109	0	50.5766	0.612485	0	0
1358	1982	38.1626	18.0827	42.0727	1.68203	0	0
1359	1982	51.9273	0	44.1437	3.92897	0	0
1360	1982	3.73292	31.2948	61.0845	3.88772	0	0
1361	1982	5.09771	52.8205	29.4101	5.63481	5.76347	1.27342
1362	1982	2.41497	1.93307	53.1881	15.1881	18.3675	8.90832
1363	1982	14.4266	8.69215	59.1278	11.5431	6.21012	0.000172832
1364	1982	29.7424	0.437	65.2762	0.688853	3.85555	0
1365	1982	0	24.5739	66.2007	9.22541	0	0
1366	1982	0	0	100	0	0	0
1367	1982	0	0	99.496	0.503972	0	0
1368	1982	0	2.38394	97.6161	0	0	0
1369	1982	0	68.1072	28.404	3.48882	0	0
1370	1982	0	0	96.6867	0	3.31334	0
1371	1982	0	24.8408	75.1592	0	0	0
1372	1982	0	0	100	0	0	0
1373	1982	0	2.76678	94.1249	0	3.10828	0
1374	1982	0	49.235	43.0186	3.33475	4.41162	0
1375	1982	13.9469	2.24219	48.0191	27.3395	1.68588	6.7664
1376	1982	11.7064	69.2604	8.21745	7.68303	3.13269	0
1377	1982	2.42487	91.3381	3.97063	2.2664	0	0
1378	1982	28.4369	61.6212	0.164807	6.37242	3.4046	0
1379	1982	11.4587	71.8991	11.387	5.25523	0	0
1380	1982	96.5751	1.1472	2.27771	0	0	0
1381	1982	94.5239	5.06584	0.12687	0.283366	0	0
1382	1982	0.381349	16.4668	0.116117	83.0357	0	0
1383	1982	90.3539	5.11482	1.13996	3.39134	0	0
1384	1982	100	0	0	0	0	0
1385	1982	63.0328	2.12352	34.6511	0.192604	0	0
1386	1982	100	0	0	0	0	0
1387	1982	97.1839	0.154814	2.66131	0	0	0
1388	1982	98.8976	0	1.06703	0	0	0.035365
1389	1982	64.1832	8.23328	21.7489	4.83276	0	1.00188
1390	1982	83.615	1.35804	13.7767	1.12233	0	0.127992
1391	1982	25.5591	0	72.5499	0	1.89098	0
1392	1982	0.419212	46.4935	36.5335	16.1059	0.0259447	0.421939
1393	1982	0	90.245	8.56527	0.37321	0.816484	0
1394	1982	0	0.264067	97.4897	0	2.09964	0.146589
1395	1982	0	0	100	0	0	0
1396	1982	67.3063	1.6566	30.7123	0	0	0.324819
1397	1982	86.6045	6.87922	1.42152	4.82589	0.21133	0.0574878
1398	1982	49.0925	7.01683	28.8622	6.42431	0	8.6042
1399	1982	27.3925	38.292	14.0775	10.1152	9.48392	0.638834
1400	1982	29.2448	20.4109	30.2416	12.532	2.85149	4.71917
1401	1982	6.12808	3.08263	82.5376	8.25169	0	0
1402	1982	21.2393	1.9286	72.4171	4.41506	0	0
1403	1982	72.4703	11.1698	8.11099	8.24892	0	0
1404	1982	18.7476	69.8239	3.16815	3.31883	3.76904	1.17252
1405	1982	95.4246	2.31639	2.25897	0	0	0
1406	1982	96.8867	0	3.11329	0	0	0
1407	1982	100	0	0	0	0	0
1408	1982	96.1673	0.359225	0	0	3.47352	0
1409	1982	99.8785	0	0	0	0.121501	0
1410	1982	74.9691	7.46353	0.0445586	10.6021	6.76784	0.152878
1411	1982	9.37848	64.4572	12.7172	13.4471	0	0
1414	1982	57.9592	30.9755	4.26596	6.7994	0	0
1415	1982	98.3851	0.36327	0.315346	0.936321	0	0
1416	1982	83.427	0	16.573	0	0	0
1417	1982	95.4705	0.111755	3.95362	0.464132	0	0
1418	1982	87.6781	11.4178	0.292986	0.611143	0	0
1419	1982	39.189	0.161295	41.5987	19.051	0	0
1420	1982	36.9053	10.1988	50.5383	2.35763	0	0
1421	1982	53.6602	15.2862	26.6192	4.43437	0	0
1422	1982	0.0258974	80.6909	0.813366	6.75409	9.17595	2.53981
1424	1982	25.5673	9.46674	51.4019	2.81551	2.15763	8.59092
1425	1982	30.1038	52.712	4.3242	7.95642	2.85237	2.05123
1426	1982	26.7292	16.1422	47.7254	1.25595	7.83061	0.316567
1427	1982	0	0.159196	99.8408	0	0	0
1428	1982	0	0.548805	97.9369	0.093178	1.42109	0
1429	1982	0	0	94.9099	2.19577	2.89435	0
1430	1982	0	16.522	80.4381	1.05932	1.98057	0
1431	1982	0	41.9794	52.991	0	5.02967	0
1432	1982	0	0	100	0	0	0
1433	1982	0	16.5226	76.6397	4.70585	2.13189	0
1434	1982	0	0	96.982	0	3.01799	0
1435	1982	0	38.7799	58.9985	1.21268	1.00897	0
1436	1982	42.9782	17.252	2.06699	21.8828	2.6889	13.131
1437	1982	7.264	4.09039	81.7901	4.22704	2.59935	0.0291643
1438	1982	30.0443	32.8539	32.7044	4.17089	0	0.226437
1439	1982	3.59308	81.2405	0.972189	14.1942	0	0
1440	1982	56.623	10.5861	28.7227	4.0682	0	0
1441	1982	55.1547	3.47777	39.6881	0.984001	0	0.69549
1442	1982	98.0869	0.207638	1.67859	0.0269241	0	0
1443	1982	81.7202	14.8688	0	3.41102	0	0
1444	1982	88.2063	2.80737	0.164299	8.55418	0	0.267862
1445	1982	92.76	6.13973	0	1.00194	0	0.098323
1446	1982	89.6628	0	10.3372	0	0	0
1447	1982	66.7301	9.73186	21.2686	2.26946	0	0
1448	1982	78.599	12.805	3.99955	1.64974	2.8812	0.065559
1449	1982	99.5049	0	0.495127	0	0	0
1450	1982	78.9129	0.592591	20.4945	0	0	0
1451	1982	67.1441	1.59365	31.1258	0.136473	0	0
1452	1982	3.76669	0.553677	95.6796	0	0	0
1453	1982	0	4.31379	91.4559	3.26783	0.962459	0
1454	1982	0	47.1573	40.3113	9.31154	3.21993	0
1455	1982	0	8.30191	88.7276	0.12211	2.77801	0.0703213
1456	1982	1.05118	0.0145742	95.6111	3.32319	0	0
1457	1982	9.26565	0.0228926	90.7115	0	0	0
1458	1982	57.2629	0.211488	13.2177	21.6697	7.63815	0
1459	1982	66.9904	18.8386	10.6661	3.50485	0	0
1460	1982	33.7561	50.5241	7.46251	8.25727	0	0
1461	1982	3.77427	85.933	0.376779	6.61212	0.0158007	3.28806
1462	1982	19.9688	13.818	64.3501	1.86316	0	0
1463	1982	20.5279	1.85828	65.1269	12.398	0	0.0889977
1464	1982	69.2674	2.74259	25.2487	2.74133	0	0
1465	1982	32.2749	60.5228	1.20423	5.99807	0	0
1466	1982	80.5167	1.70396	13.535	1.79849	0.652544	1.79333
1467	1982	89.6672	6.72424	1.02392	2.58466	0	0
1468	1982	70.248	12.1138	14.679	2.9592	0	0
1469	1982	100	0	0	0	0	0
1470	1982	97.4609	0	0	0	2.53907	0
1471	1982	70.2925	26.0036	0.983484	2.02015	0.700289	0
1472	1982	22.1847	7.39436	29.4586	34.9064	6.0559	0
1475	1982	59.0721	15.8368	19.8195	4.8408	0	0.430792
1476	1982	77.2345	20.5979	1.11938	1.04826	0	0
1477	1982	98.3483	0	1.43116	0.220533	0	0
1478	1982	75.6048	0	21.531	2.86416	0	0
1479	1982	97.6442	1.88999	0.465767	0	0	0
1480	1982	70.9259	0	27.2337	1.84048	0	0
1481	1982	4.82104	5.7779	17.3585	72.0426	0	0
1482	1982	28.8174	22.0768	43.5796	3.65615	1.29252	0.577596
1483	1982	0	46.5628	34.5955	4.86789	3.55523	10.4186
1484	1982	6.79122	52.5879	9.22654	23.951	0	7.44328
1486	1982	3.39411	0.321494	85.8402	6.46787	0	3.97628
1487	1982	64.9874	14.6736	5.24733	12.7241	2.36756	0
1488	1982	0	13.5987	79.5556	2.52352	3.15795	1.16424
1489	1982	0	0	96.9214	0	3.07865	0
1490	1982	0	0	96.7353	0	3.26474	0
1491	1982	0	7.04217	90.8532	0.0542827	2.05031	0
1492	1982	0	76.6046	14.1128	0.00750163	6.95428	2.32087
1493	1982	0	12.9236	86.1167	0.959733	0	0
1494	1982	0	16.7304	80.1847	1.17874	1.90613	0
1495	1982	0	0	98.2255	0	1.77447	0
1496	1982	0	14.6884	83.8107	1.50083	0	0
1497	1982	4.92947	61.7166	15.3778	5.79416	2.75001	9.43192
1498	1982	49.3327	20.2341	29.814	0.346483	0.136658	0.136056
1499	1982	0.996644	26.4046	72.4207	0	0	0.178051
1500	1982	59.9823	32.0776	4.88857	3.05152	0	0
1501	1982	79.4855	10.3784	1.87573	4.25656	4.00373	0
1502	1982	56.7369	11.2133	23.1739	8.67121	0	0.204756
1503	1982	95.4472	0	4.55278	0	0	0
1504	1982	89.3465	9.57992	0	0.970099	0.103495	0
1505	1982	78.3966	3.12052	0	18.4829	0	0
1506	1982	99.4505	0.0828943	0	0.376727	0	0.0898357
1507	1982	100	0	0	0	0	0
1508	1982	62.3273	29.5745	3.9631	4.1351	0	0
1509	1982	70.0104	18.3628	3.41735	4.26955	3.93987	0
1510	1982	94.4468	3.63772	1.62206	0.293469	0	0
1511	1982	85.7602	0.763279	13.339	0	0	0.137528
1512	1982	1.40017	0	98.5998	0	0	0
1513	1982	17.7961	0	82.2039	0	0	0
1514	1982	3.86829	1.40953	88.841	1.20308	4.00595	0.672102
1515	1982	0	37.2349	30.045	30.8752	1.84487	0
1516	1982	0	0.706022	98.5417	0	0.644795	0.107503
1517	1982	0	4.88207	95.0784	0.039501	0	0
1518	1982	2.63013	2.51581	93.8632	0.99089	0	0
1519	1982	53.9033	14.8561	26.5999	3.2986	0	1.34208
1520	1982	68.0689	10.9379	12.1274	8.83321	0.0324884	0
1521	1982	36.6514	17.2674	40.9927	4.65591	0	0.432635
1522	1982	8.99472	74.0807	4.67941	7.73981	4.50533	0
1523	1982	4.0858	73.1248	7.37358	1.34384	5.76355	8.30841
1524	1982	56.3242	2.76156	23.4001	17.5142	0	0
1525	1982	56.7156	1.53087	22.8281	18.1385	0	0.786859
1526	1982	99.9507	0	0	0.0492885	0	0
1527	1982	20.0525	55.0321	12.1742	4.69134	4.53453	3.51528
1528	1982	94.0218	2.7393	0.789505	2.4494	0	0
1529	1982	100	0	0	0	0	0
1530	1982	87.4893	0	12.5107	0	0	0
1531	1982	87.9252	9.49429	1.14519	1.3421	0	0.0932593
1532	1982	97.3716	0	0	0	2.6284	0
1533	1982	30.3926	53.3117	1.16306	12.899	2.14076	0.0928365
1534	1982	27.4694	24.1493	22.3371	15.7835	9.8601	0.400573
1536	1982	37.1403	37.6524	15.3196	9.88763	0	0
1537	1982	91.2638	6.50439	1.80704	0.42473	0	0
1538	1982	90.1475	4.48281	3.18263	2.09927	0	0.0877572
1539	1982	72.2024	0.106865	23.8023	3.88839	0	0
1540	1982	83.9435	10.0039	5.85747	0.195065	0	0
1541	1982	46.8761	0	4.72997	48.3939	0	0
1542	1982	9.31916	25.4322	38.5061	21.0101	5.12253	0.609848
1543	1982	10.4057	24.4289	35.7016	14.1273	5.02086	10.3157
1544	1982	0	84.0552	0.013526	6.0989	2.27384	7.55853
1545	1982	48.5502	7.27733	17.305	18.2858	7.12158	1.46008
1546	1982	10.0542	42.9576	38.8151	2.71713	0	5.45597
1547	1982	3.24084	18.2066	44.9163	19.1438	0	14.4925
1548	1982	57.2342	1.7618	27.001	10.4875	3.5155	0
1549	1982	0.686378	32.936	63.1231	0.559017	2.69554	0
1550	1982	0	1.36932	93.6355	4.23351	0.761678	0
1551	1982	0	0	100	0	0	0
1552	1982	0.903784	2.49529	91.7678	3.13951	1.69364	0
1553	1982	0	97.0978	0.591155	0	2.31021	0.000877266
1554	1982	0	0	98.9213	0	1.07874	0
1555	1982	0	0	100	0	0	0
1556	1982	0	0.256404	98.5307	1.21292	0	0
1557	1982	0	73.4529	18.3841	4.0323	4.13071	0
1558	1982	4.52098	60.4686	8.20774	18.1179	3.87979	4.80503
1559	1982	7.52556	0.265504	90.4478	1.76112	0	0
1560	1982	40.9002	1.9355	56.9806	0.0749151	0	0.108752
1561	1982	84.4711	15.2147	0	0.314208	0	0
1562	1982	30.0982	54.2304	9.76142	5.90995	0	0
1563	1982	75.6367	0.751644	11.3784	12.2333	0	0
1564	1982	74.7751	8.19182	15.8319	0.277109	0	0.924052
1565	1982	100	0	0	0	0	0
1566	1982	100	0	0	0	0	0
1567	1982	91.4318	7.51064	0.793027	0.264547	0	0
1568	1982	79.7166	3.33552	15.9264	1.02149	0	0
1569	1982	41.8443	42.4281	5.86537	6.52123	3.34099	0
1570	1982	65.3202	28.8829	2.39995	2.50815	0.382935	0.505872
1571	1982	56.3744	11.538	31.2701	0	0	0.817419
1572	1982	25.9528	2.98439	70.8614	0.120671	0	0.0807638
1573	1982	8.5721	2.62048	88.1378	0.669603	0	0
1574	1982	0	0	91.0707	0.0906839	8.83862	0
1575	1982	0.667417	1.24972	97.7461	0	0.336799	0
1576	1982	0	1.21607	98.3061	0.108398	0.255585	0.113796
1577	1982	0	0	100	0	0	0
1578	1982	1.53191	44.8663	47.662	5.73973	0	0.199992
1579	1982	17.3459	0.115701	78.2629	4.25815	0	0.0173885
1580	1982	76.3649	13.0527	0.250791	6.35757	3.97396	0
1581	1982	57.2175	18.623	22.7805	1.37895	0	0
1582	1982	64.9537	14.4569	18.628	1.96153	0	0
1583	1982	0	97.935	1.01152	0.448	0	0.605488
1584	1982	35.3895	51.8802	9.09043	3.63987	0	0
1585	1982	37.9004	11.0166	41.3038	9.69744	0	0.0817382
1586	1982	83.2678	3.16595	8.25545	5.31081	0	0
1587	1982	90.8576	1.93739	5.58281	1.26858	0	0.353567
1588	1982	100	0	0	0	0	0
1589	1982	72.4979	25.6557	0.691538	1.15481	0	0
1590	1982	86.7653	12.431	0.160422	0.643238	0	0
1591	1982	70.7667	16.0813	7.59729	5.55468	0	0
1592	1982	57.6009	41.5918	0.178632	0.628625	0	0
1593	1982	87.5002	5.01092	0	0.861317	6.62756	0
1594	1982	39.6994	3.63794	41.03	14.0281	1.60455	0
1596	1982	96.9744	0.465637	2.55997	0	0	0
1597	1982	46.5032	37.1007	9.99564	6.40045	0	0
1598	1982	92.8713	1.49814	5.54049	0.0901115	0	0
1599	1982	83.6706	5.76684	9.09552	1.46709	0	0
1600	1982	72.3975	9.87195	16.0069	1.72371	0	0
1601	1982	58.539	4.19604	29.3948	2.91658	1.705	3.24863
1602	1982	5.02703	34.3146	21.9993	26.6562	5.29088	6.71198
1603	1982	0.0047378	10.5654	76.698	1.95313	3.59635	7.18235
1604	1982	0	53.0349	42.2184	2.47791	1.78922	0.479555
1605	1982	27.7977	38.1881	10.0143	12.4766	11.5233	0
1606	1982	64.4097	1.04187	32.6815	1.86688	0	0
1607	1982	8.05404	31.8544	50.6039	6.27917	0	3.20849
1608	1982	64.8114	2.78421	14.4471	14.8092	0	3.14813
1609	1982	8.62555	60.7645	22.2744	5.65031	2.68528	0
1610	1982	0	0	100	0	0	0
1611	1982	0	0	100	0	0	0
1612	1982	0	4.1238	94.9897	0.886519	0	0
1613	1982	0	87.2116	3.39084	0.0783757	2.21798	7.10122
1614	1982	0.512167	59.3865	36.4243	0	3.67702	0
1615	1982	0	0	98.3069	0	1.69314	0
1616	1982	0	0	100	0	0	0
1617	1982	0	41.2961	55.0667	0.654559	2.98261	0
1618	1982	5.28574	50.108	22.5321	13.6955	0.0468388	8.33184
1619	1982	35.5737	8.08168	49.3641	6.5133	0	0.46715
1620	1982	0.386511	0.438454	98.9159	0.259184	0	0
1621	1982	90.3283	0.178054	2.97277	6.52091	0	0
1622	1982	82.0115	3.26356	14.3177	0.407295	0	0
1623	1982	25.6182	1.20212	69.6611	1.88643	0	1.63207
1624	1982	63.5642	2.09222	20.212	14.1316	0	0
1625	1982	88.7316	9.63298	0	1.53889	0.014422	0.0821012
1626	1982	96.456	3.11014	0	0.228692	0	0.205124
1627	1982	98.2872	1.16769	0	0.545146	0	0
1628	1982	97.7114	0	2.28864	0	0	0
1629	1982	71.1388	12.0386	9.84313	4.23025	2.74926	0
1630	1982	96.3953	0.730678	0.0764388	0	2.79763	0
1631	1982	48.9247	29.0359	20.9428	0.386825	0	0.709733
1632	1982	45.0652	0	54.7642	0.0547303	0.0321567	0.0836581
1633	1982	0	0	99.9402	0	0	0.0597558
1634	1982	18.2999	0.139198	81.5609	0	0	0
1635	1982	18.111	8.11316	71.7398	0.718156	0	1.3179
1636	1982	0	2.12915	92.6579	0.279159	4.85139	0.0824182
1637	1982	0	0.668225	98.7877	0	0	0.544093
1638	1982	5.6701	14.1388	77.232	2.95902	0	0
1639	1982	0	5.89905	63.7217	29.7084	0	0.670793
1640	1982	25.5946	54.8411	13.231	0.144951	0	6.18836
1641	1982	95.9857	0.376292	3.58462	0.0534354	0	0
1642	1982	61.6568	26.9576	8.99031	2.23734	0	0.157934
1643	1982	10.4621	78.5777	1.89156	2.34227	6.72637	0
1644	1982	0	83.5407	0.135064	1.63155	6.79579	7.89688
1645	1982	24.8027	38.8075	23.4657	12.9241	0	0
1646	1982	51.5408	6.34215	31.2749	7.84344	2.54314	0.455595
1647	1982	77.9	14.5935	6.30223	1.20423	0	0
1648	1982	51.1158	5.51923	25.6755	11.1393	3.34782	3.20234
1649	1982	94.3342	0	5.6658	0	0	0
1650	1982	100	0	0	0	0	0
1651	1982	99.9756	0.0120353	0	0.0124053	0	0
1652	1982	75.1524	17.6867	3.38558	2.06445	0	1.7109
1653	1982	97.8285	2.17151	0	0	0	0
1654	1982	94.9141	0	0.617084	2.84648	1.62233	0
1655	1982	73.2545	0.128231	15.6386	7.63223	3.34647	0
1657	1982	69.6766	7.97541	19.6196	2.72838	0	0
1658	1982	86.5064	4.32174	7.75337	1.4185	0	0
1659	1982	29.675	15.0887	53.5817	1.65461	0	0
1660	1982	66.7212	0.413097	20.9871	5.63635	0.08154	6.16067
1661	1982	36.6066	9.25025	33.0344	14.7006	2.50822	3.89996
1662	1982	2.63885	11.4851	45.3199	22.2722	5.80183	12.4822
1663	1982	2.36584	7.13043	75.9528	7.36211	2.46496	4.72388
1664	1982	3.77267	3.32444	92.0206	0.88234	0	0
1665	1982	5.07058	62.0809	0	2.9885	29.4834	0.376628
1666	1982	36.9525	0	61.7095	1.33805	0	0
1667	1982	85.6618	1.7831	10.6228	1.93232	0	0
1669	1982	77.8268	0.677023	19.8373	1.41113	0	0.247799
1670	1982	9.50474	42.6403	45.4154	2.43958	0	0
1671	1982	0	0	99.8278	0.0372968	0	0.134925
1672	1982	0	0.386196	99.6138	0	0	0
1673	1982	0	3.9636	93.8826	0	2.15381	0
1674	1982	4.75417	90.7432	0	0.687365	0	3.81531
1675	1982	0	0.0581969	95.0282	0	4.91355	0
1676	1982	0	0	100	0	0	0
1677	1982	0	0	97.7229	0	2.27708	0
1678	1982	1.43961	25.0797	70.0079	3.47281	0	0
1679	1982	9.84116	45.6071	9.62549	11.9483	3.59796	19.38
1680	1982	23.3265	0	76.4636	0.0456751	0	0.164196
1681	1982	46.6852	1.11246	51.2882	0.192258	0	0.721887
1682	1982	95.2883	0	4.24964	0.46207	0	0
1683	1982	3.30367	2.82999	93.4463	0.420079	0	0
1684	1982	1.4008	32.2314	56.7522	3.74794	0	5.86771
1685	1982	71.9631	17.8573	4.96636	5.21323	0	0
1686	1982	100	0	0	0	0	0
1687	1982	98.2174	0	1.65192	0	0	0.130669
1688	1982	97.3259	0	2.62967	0	0	0.0443982
1689	1982	62.1011	21.2218	16.6771	0	0	0
1690	1982	47.8052	39.7717	11.5858	0.7463	0	0.0910487
1691	1982	96.7345	0	3.26545	0	0	0
1692	1982	1.9411	0	98.0589	0	0	0
1693	1982	0.415647	0	99.3387	0	0	0.245695
1694	1982	62.4912	0	36.4068	0.995025	0	0.10704
1695	1982	4.39441	44.0892	47.5915	0	3.92489	0
1696	1982	19.2367	1.0633	66.5695	0.783897	7.89781	4.44873
1697	1982	0	0	99.5474	0.406252	0	0.0463881
1698	1982	0	0	99.9229	0.0770644	0	0
1699	1982	2.47389	0.00471053	95.8976	1.62383	0	0
1700	1982	2.44461	36.8188	49.9419	9.95394	0	0.840774
1701	1982	91.6575	2.15545	2.01692	0.0223772	4.14776	0
1702	1982	98.9457	0.162357	0.77824	0.113733	0	0
1703	1982	43.932	46.2073	6.93686	2.64614	0	0.27768
1704	1982	1.56608	90.982	1.12542	0	6.32653	0
1705	1982	50.5229	46.6857	0	2.79138	0	0
1707	1982	26.685	48.8063	16.1602	5.0352	0.31319	3.00019
1708	1982	79.6736	0	18.7156	1.61086	0	0
1709	1982	96.0156	3.98436	0	0	0	0
1710	1982	99.1023	0.897713	0	0	0	0
1711	1982	98.912	0.180685	0	0.907364	0	0
1712	1982	98.2538	0	1.74624	0	0	0
1713	1982	85.93	1.9415	11.8251	0.303397	0	0
1714	1982	93.4798	0	6.52019	0	0	0
1715	1982	71.0191	0.42434	23.5371	4.17807	0.766338	0.0750543
1716	1982	70.4783	21.7884	0.53734	4.81411	2.38184	0
1718	1982	48.1244	8.82829	34.7882	8.25916	0	0
1719	1982	97.8817	1.32177	0	0.769095	0	0.0274249
1721	1982	24.4359	10.4665	43.023	8.62873	5.31139	8.1345
1722	1982	29.3218	12.1749	37.0747	15.0886	2.40029	3.93986
1723	1982	38.3155	4.42948	53.9711	2.44467	0.839275	0
1724	1982	0	1.17664	89.0162	9.80713	0	0
1725	1982	4.55514	28.7559	48.7924	9.97775	7.78678	0.132098
1726	1982	84.8344	0	9.72766	0.141146	5.29681	0
1727	1982	8.29933	0	91.7007	0	0	0
1728	1982	82.1989	3.39533	13.7878	0.617943	0	0
1729	1982	27.9501	6.76856	45.5501	5.61627	0	14.115
1730	1982	39.6311	52.6177	3.35967	0.796575	3.5949	0
1731	1982	0.831559	8.71802	88.5372	1.9132	0	0
1732	1982	0	0.0531748	99.7939	0.152951	0	0
1733	1982	0	1.61431	95.9388	2.44684	0	0
1734	1982	0	94.8999	3.59166	0	1.50844	0
1735	1982	0	57.2228	38.9874	0	3.7897	0
1736	1982	0	0	100	0	0	0
1737	1982	0	0	99.2651	0.705579	0.0292975	0
1738	1982	0	0	99.6657	0	0.334254	0
1739	1982	0.940724	16.1563	74.5885	6.19901	0	2.11544
1740	1982	76.4055	3.50145	19.8242	0	0	0.268869
1741	1982	0.383096	0	86.4337	12.5304	0	0.652847
1742	1982	71.8227	0	22.8721	5.25808	0	0.0471118
1743	1982	84.0742	0	15.486	0.439834	0	0
1744	1982	3.15551	3.74388	86.8798	5.15252	0	1.06831
1745	1982	48.4763	0.246574	33.4802	17.7054	0	0.091504
1746	1982	91.7554	8.05977	0	0	0.18487	0
1747	1982	95.1734	3.16339	0.0647261	1.44343	0	0.155081
1748	1982	95.2814	4.42232	0	0.296296	0	0
1749	1982	99.6329	0	0.367078	0	0	0
1750	1982	59.8063	0	32.2112	4.96913	3.01334	0
1751	1982	96.6674	0.0696473	0.942631	0	2.32032	0
1752	1982	54.5023	1.17905	44.3187	0	0	0
1753	1982	3.76945	0	95.9808	0	0.118066	0.131636
1754	1982	70.0639	1.06475	28.6461	0	0	0.225228
1755	1982	70.0644	3.13026	26.7558	0	0	0.0495599
1756	1982	5.39793	48.6853	42.7495	0.428511	2.73875	0
1757	1982	0	0	99.9111	0	0	0.0889147
1758	1982	0	0.304093	96.0418	3.65409	0	0
1759	1982	0	0.535661	99.4217	0.0426116	0	0
1760	1982	0	0	91.9806	7.94864	0	0.0707269
1761	1982	84.9255	6.16128	7.89784	0	0	1.01541
1762	1982	96.3306	2.62918	0.648897	0	0	0.391355
1763	1982	71.6514	26.9826	0.795014	0.55079	0.0201849	0
1764	1982	33.1575	31.3612	33.1588	2.2076	0	0.114885
1765	1982	1.18822	81.0012	1.36985	4.41835	5.11133	6.91104
1766	1982	32.1617	14.7387	47.0912	2.13113	0	3.87728
1768	1982	47.4479	31.1289	19.4974	1.4609	0	0.464891
1769	1982	66.9746	1.52809	17.8924	2.89712	8.27163	2.43621
1770	1982	99.9966	0	0.00337135	0	0	0
1771	1982	100	0	0	0	0	0
1772	1982	100	0	0	0	0	0
1773	1982	90.8702	1.85545	4.70739	2.56693	0	0
1774	1982	57.1989	0	41.8669	0.934157	0	0
1775	1982	50.845	0	49.155	0	0	0
1776	1982	96.9792	0	3.02082	0	0	0
1778	1982	65.3516	2.89027	29.3612	2.39698	0	0
1779	1982	87.6547	7.37647	4.87644	0.0923587	0	0
1780	1982	20.9314	6.49452	54.3065	4.93578	0	13.3319
1781	1982	23.2555	29.2284	31.5491	5.46042	5.52604	4.98054
1782	1982	43.9352	10.4067	39.7786	3.43072	1.41536	1.03338
1783	1982	49.1366	1.16654	47.0019	2.69495	0	0
1784	1982	0	0.0842931	94.6482	5.26754	0	0
1785	1982	0	0	91.4937	4.78247	3.72385	0
1786	1982	40.6041	28.4277	23.0754	4.08452	3.80834	0
1787	1982	84.5279	1.33196	12.733	1.40711	0	0
1788	1982	50.2379	0.646493	40.5966	8.51897	0	0
1790	1982	52.7287	1.99291	42.3908	2.88753	0	0
1791	1982	11.3661	8.17762	73.3001	7.15618	0	0
1792	1982	0	0	100	0	0	0
1793	1982	0	1.28075	98.7192	0	0	0
1794	1982	0	2.61718	94.4	0	2.98285	0
1795	1982	2.38764	63.275	26.9704	0	7.32435	0.0426138
1796	1982	0	7.92502	88.1055	0.503455	3.466	0
1797	1982	0	0	100	0	0	0
1798	1982	0	0	96.4285	0	3.14606	0.425448
1799	1982	0	0	99.9761	0.0239111	0	0
1801	1982	27.0073	0.368636	65.1487	7.16717	0	0.308132
1802	1982	38.732	0.0084639	57.1718	3.31526	0	0.77244
1803	1982	84.3151	4.03179	7.26065	4.39244	0	0
1804	1982	59.3801	0	40.6199	0	0	0
1805	1982	50.488	20.5115	28.3907	0.609837	0	0
1806	1982	95.8841	2.67613	0.813136	0.626651	0	0
1807	1982	99.7939	0.206134	0	0	0	0
1808	1982	89.1268	3.36955	7.1759	0	0	0.327764
1809	1982	97.6016	1.91567	0.177939	0.304819	0	0
1810	1982	79.6049	4.06615	4.25007	9.82773	2.13746	0.113738
1811	1982	69.8888	8.90429	16.5097	2.6915	1.93775	0.0679542
1812	1982	80.9582	0	19.0418	0	0	0
1813	1982	1.52881	0.419968	98.0512	0	0	0
1814	1982	51.0464	0	48.9471	0	0	0.0064285
1815	1982	96.0661	0.647405	1.52174	0.39875	1.36595	0
1816	1982	29.9021	49.6044	8.49024	3.94809	6.59434	1.46087
1817	1982	42.2574	6.49995	42.0013	0	3.23001	6.01141
1818	1982	0	0.0554385	99.9446	0	0	0
1819	1982	0.000428571	0	99.9996	0	0	0
1820	1982	0	0.0795842	99.8596	0.0608501	0	0
1821	1982	0	0.496873	94.1291	3.86054	0	1.51352
1822	1982	91.6338	1.26193	0	1.90579	5.19851	0
1823	1982	99.2188	0	0.781202	0	0	0
1824	1982	49.8629	11.3239	38.6117	0.201495	0	0
1825	1982	11.8057	57.1029	13.7357	16.5087	0.846956	0
1826	1982	48.9187	44.1143	3.93822	3.02876	0	0
1829	1982	60.4296	3.35445	28.4942	6.09516	0	1.62657
1830	1982	90.3007	2.74178	6.9575	0	0	0
1831	1982	100	0	0	0	0	0
1832	1982	99.7585	0	0	0.241503	0	0
1833	1982	100	0	0	0	0	0
1834	1982	96.1516	3.43023	0	0.418182	0	0
1835	1982	26.5776	0	72.2586	1.16371	0	0
1836	1982	66.9035	0	33.0965	0	0	0
1838	1982	39.9306	5.68163	53.6596	0.728162	0	0
1840	1982	2.64284	63.5388	13.4718	1.5668	7.10129	11.6785
1841	1982	13.9774	30.5666	47.4947	7.96143	0	0
1842	1982	88.95	0	11.05	0	0	0
1843	1982	19.6275	1.75266	77.5886	1.03121	0	0
1844	1982	0	8.91594	78.8901	12.1939	0	0
1845	1982	0	6.77727	89.8618	1.25937	2.10156	0
1846	1982	73.9778	8.6743	13.4724	3.87545	0	0
1847	1982	89.2016	0.460841	7.5654	2.77219	0	0
1848	1982	81.0559	12.1727	4.70845	1.21826	0	0.844764
1849	1982	21.298	5.25648	61.3341	3.37826	0	8.73319
1850	1982	28.8006	59.6091	7.08387	0.453573	4.05293	0
1851	1982	0.371435	0	98.2792	1.34941	0	0
1852	1982	0	0	100	0	0	0
1853	1982	0	0.587	99.413	0	0	0
1854	1982	0	38.4384	54.6132	0	6.94834	0
1855	1982	2.16318	72.0798	21.6755	0.65518	3.42627	0
1856	1982	0	0	95.5784	0	4.42161	0
1857	1982	0	0	95.9476	0	4.0524	0
1858	1982	0.0399089	0.901705	98.9278	0	0	0.130554
1859	1982	0	0	100	0	0	0
1860	1982	25.1643	0.00340407	74.2366	0.101153	0	0.49454
1861	1982	0.482035	1.16586	94.6359	3.01108	0	0.705122
1862	1982	75.0261	2.2177	7.16146	15.5206	0	0.0741324
1863	1982	83.8766	2.15889	7.02034	6.94415	0	0
1864	1982	50.3007	7.6023	36.3976	5.69944	0	0
1865	1982	99.5418	0.458223	0	0	0	0
1866	1982	95.323	3.99782	0.267078	0.412057	0	0
1867	1982	98.3571	0.0408173	1.30176	0.300338	0	0
1868	1982	82.5765	16.6887	0.23022	0.503478	0	0.00110274
1869	1982	100	0	0	0	0	0
1870	1982	65.5789	0	22.0311	12.3528	0.0371975	0
1871	1982	99.138	0	0.708162	0	0.153886	0
1872	1982	79.5711	0.0905016	20.0358	0.1824	0	0.120261
1873	1982	5.07086	1.1239	92.8289	0.0476656	0.928671	0
1874	1982	56.0613	26.2147	10.5841	3.94768	3.15025	0.0418579
1875	1982	51.4861	25.5635	14.9022	5.57126	2.47693	0
1876	1982	23.5542	53.3847	17.874	0	4.53774	0.649434
1878	1982	0.078031	0	99.922	0	0	0
1879	1982	0	0	99.3971	0.0992152	0	0.503702
1880	1982	0	0	100	0	0	0
1881	1982	43.3832	0.166816	55.078	1.37206	0	0
1882	1982	96.766	1.77407	1.22741	0	0	0.232511
1883	1982	73.1129	17.6642	4.34118	4.82543	0	0.0562571
1884	1982	53.603	8.1705	36.1988	1.82184	0	0.205869
1885	1982	23.2294	47.6816	6.90703	9.25847	4.7723	8.15119
1886	1982	24.6714	3.95384	69.8469	0.00798292	0	1.51994
1887	1982	2.00374	49.6745	0	34.3507	0	13.9711
1888	1982	56.8476	7.54142	21.0066	14.6044	0	0
1889	1982	90.6065	3.51585	0	0.945715	4.11673	0.815171
1890	1982	96.4629	3.53711	0	0	0	0
1891	1982	100	0	0	0	0	0
1892	1982	100	0	0	0	0	0
1893	1982	86.4933	12.3032	0.506656	0.696924	0	0
1894	1982	96.3337	0.472274	0.193509	3.00047	0	0
1895	1982	54.7518	0.397919	44.8503	0	0	0
1896	1982	89.9908	5.23708	3.34008	1.43205	0	0
1899	1982	5.97725	39.9253	27.8524	11.5408	4.93579	9.76844
1900	1982	41.5383	28.168	26.0791	4.21457	0	0
1901	1982	90.9172	8.50365	0.322854	0.256307	0	0
1902	1982	37.6466	15.5391	44.6542	2.16017	0	0
1903	1982	1.43044e-05	2.2661	94.551	3.18292	0	0
1904	1982	0	0	94.2398	0	5.76021	0
1905	1982	0.0681692	13.7193	82.346	3.86654	0	0
1906	1982	94.8011	0.115643	5.08324	0	0	0
1907	1982	56.8771	0	41.9331	1.18984	0	0
1908	1982	83.7012	6.53992	7.63175	0	0	2.12714
1909	1982	18.3205	35.0058	40.2212	1.38097	0	5.07156
1910	1982	7.16081	21.399	63.552	7.88813	0	0
1911	1982	0	0	100	0	0	0
1912	1982	0	1.95015	98.0499	0	0	0
1913	1982	0	0.457733	93.3078	0	6.23452	0
1914	1982	0	20.3564	79.6436	0	0	0
1915	1982	3.41216	21.2991	58.1863	2.5957	1.54583	12.9609
1916	1982	0	2.61062	86.6156	1.84381	2.9777	5.95223
1917	1982	7.15489	29.6125	59.0466	4.18596	0	0
1918	1982	0	1.7642	98.1645	0.0713119	0	0
1920	1982	0	0.650562	92.5113	6.3409	0	0.497202
1921	1982	47.0483	0	51.5781	0	0	1.37354
1922	1982	80.6948	0.663343	17.22	1.42186	0	0
1923	1982	95.9174	1.42378	2.46207	0.196752	0	0
1924	1982	62.2508	31.7452	3.6844	2.31959	0	0
1925	1982	86.745	13.175	0	0.0799662	0	0
1926	1982	79.8845	18.5332	0.995067	0.58726	0	0
1927	1982	92.9244	3.96504	2.99055	0.119967	0	0
1928	1982	99.6521	0	0.293137	0	0	0.054733
1929	1982	71.1288	0	26.2402	0	2.63096	0
1930	1982	81.1933	7.43159	8.14392	0.411502	2.81972	0
1931	1982	83.2712	5.65062	10.4125	0	0	0.665681
1932	1982	46.546	0.355532	53.0985	0	0	0
1933	1982	78.3865	2.58582	4.32862	7.63934	6.67986	0.37983
1934	1982	65.6415	18.808	11.6246	3.0768	0.567767	0.281342
1935	1982	42.0024	37.4979	11.9403	3.87739	4.68194	0
1937	1982	4.09606	1.51515	85.1247	4.2394	0	5.0247
1939	1982	1.37231	0.0476876	98.58	0	0	0
1940	1982	0	0	100	0	0	0
1941	1982	73.1439	4.94832	5.44078	8.08533	7.97407	0.407552
1942	1982	84.1176	2.28675	11.2053	1.61224	0	0.778097
1943	1982	93.0715	5.74704	0.385066	0.796385	0	0
1944	1982	18.3555	49.5374	10.4114	21.6957	0	0
1945	1982	39.8015	34.7462	9.49333	15.959	0	0
1947	1982	78.5836	0	1.15532	13.5363	0.0292195	6.69554
1948	1982	76.1543	17.7565	0	3.28441	0	2.80486
1949	1982	99.7923	0	0	0	0.207699	0
1950	1982	97.5383	2.46174	0	0	0	0
1951	1982	100	0	0	0	0	0
1952	1982	99.4464	0	0.553563	0	0	0
1953	1982	99.6381	0	0	0.361883	0	0
1954	1982	10.5364	17.7714	68.0398	3.52228	0	0.130138
1955	1982	82.8958	0	16.6356	0.468592	0	0
1956	1982	35.5402	11.7512	47.8516	1.70296	0	3.15409
1958	1982	39.0238	29.7819	25.6127	5.00887	0.572772	0
1959	1982	51.5927	4.63726	33.9524	9.81763	0	0
1960	1982	100	0	0	0	0	0
1961	1982	23.077	9.46055	65.2949	2.16756	0	0
1962	1982	0	0	92.792	0	7.20803	0
1963	1982	2.42625	0	96.2393	0.870933	0	0.463555
1964	1982	55.8986	7.30865	33.7697	3.0231	0	0
1965	1982	92.074	0.459828	6.84191	0.624237	0	0
1966	1982	80.2452	0	14.3088	5.44599	0	0
1967	1982	33.7054	25.1461	28.389	2.17703	0	10.5825
1968	1982	6.33732	55.2809	26.2301	4.57314	4.60215	2.97635
1969	1982	0	0	100	0	0	0
1970	1982	0	0	100	0	0	0
1971	1982	0	0	100	0	0	0
1972	1982	0	0	99.1682	0	0.83177	0
1974	1982	3.21712	57.3434	16.9492	3.1033	1.73284	17.6542
1975	1982	0.422035	42.3345	46.0604	0.712968	0	10.4702
1976	1982	35.7397	8.71642	54.0027	1.52821	0	0.0129847
1977	1982	0.0193762	0	99.4271	0.553501	0	0
1978	1982	73.6413	2.74253	23.1846	0.235751	0	0.195837
1979	1982	0.0177808	0	99.5862	0	0	0.396019
1980	1982	66.7874	16.2057	14.4648	2.54212	0	0
1981	1982	93.0733	0.968425	5.43173	0.526501	0	0
1982	1982	53.1626	6.14485	38.8537	1.83883	0	0
1983	1982	74.8958	23.179	0.210043	1.64526	0.0699447	0
1984	1982	100	0	0	0	0	0
1985	1982	91.739	0.56329	5.37598	2.19646	0	0.125314
1986	1982	97.8788	0.143653	1.3649	0.351202	0	0.261477
1987	1982	99.0248	0	0.975208	0	0	0
1988	1982	39.4444	0.646986	59.9064	0.00223517	0	0
1989	1982	96.3325	1.57802	1.97806	0	0	0.11142
1990	1982	78.6338	14.5484	4.97587	0.576343	0	1.26556
1991	1982	61.5746	8.03309	21.48	5.11576	2.92009	0.876471
1992	1982	69.0233	24.8791	1.79019	4.17573	0	0.131601
1993	1982	70.6811	0	29.1997	0	0	0.119165
1994	1982	45.4976	32.2812	14.6485	3.01228	4.56044	0
1995	1982	74.2283	0.712115	24.9849	0	0	0.0746514
1996	1982	1.3557	0	98.061	0	0	0.583351
1997	1982	4.46595	0	94.848	0.686092	0	0
1998	1982	16.5195	0	83.4805	0	0	0
1999	1982	6.89094	0.313834	92.6111	0	0	0.184174
2000	1982	69.0086	30.9914	0	0	0	0
2001	1982	74.9279	1.08944	22.3781	1.48157	0	0.12299
2002	1982	77.0002	11.5696	7.95387	3.47635	0	0
2003	1982	16.6327	30.8873	28.6211	8.08516	3.66912	12.1047
2004	1982	77.4817	0.0889609	17.8395	3.59888	0	0.990942
2005	1982	69.265	9.70418	4.5884	16.4424	0	0
2006	1982	65.1712	22.482	5.75469	6.59204	0	0
2007	1982	95.8149	0	0	1.51141	2.6737	0
2008	1982	99.7967	0.203334	0	0	0	0
2009	1982	99.6214	0.00480348	0	0.373763	0	0
2010	1982	100	0	0	0	0	0
2011	1982	97.3352	0	2.66482	0	0	0
2012	1982	63.5784	19.8313	11.133	5.45726	0	0
2013	1982	1.99706	8.71505	73.6684	15.6195	0	0
2014	1982	98.1615	0	1.83854	0	0	0
2015	1982	6.10021	19.3321	64.6255	3.30844	4.07512	2.55873
2016	1982	73.849	20.4848	2.89542	2.77074	0	0
2017	1982	95.7986	2.31509	1.24207	0.644264	0	0
2018	1982	56.6607	5.49603	36.3713	1.472	0	0
2019	1982	1.4144	0	91.7422	0.523079	6.32036	0
2020	1982	62.4017	0	37.5983	0	0	0
2021	1982	8.20165	7.96153	82.9073	0.929523	0	0
2022	1982	95.8383	0	2.6727	1.48895	0	0
2023	1982	67.712	0	30.3665	1.92155	0	0
2024	1982	97.1867	2.233	0.580264	0	0	0
2026	1982	0.115615	2.57286	88.8239	8.48762	0	0
2027	1982	0	0	100	0	0	0
2028	1982	0	3.12197	96.878	0	0	0
2029	1982	0	0	91.144	0	8.85596	0
2030	1982	1.06951	0	87.2559	2.15898	0	9.51562
2031	1982	6.54654	83.8657	2.62906	0.995679	3.54064	2.42237
2032	1982	25.131	54.8104	5.55463	4.41166	3.29476	6.79755
2033	1982	15.5359	57.5006	22.5594	3.24332	0	1.16071
2034	1982	0	0	100	0	0	0
2035	1982	9.25795	30.1583	34.4181	3.40906	5.37055	17.3861
2036	1982	2.80936	0	96.2402	0.161897	0	0.788528
2037	1982	68.5457	0	30.2515	0.841985	0	0.360805
2038	1982	58.6796	13.9618	23.2786	4.08009	0	0
2039	1982	79.0566	1.75732	12.3322	6.85381	0	0
2040	1982	46.9888	20.8869	21.2723	10.7913	0.0607175	0
2041	1982	86.4639	12.9363	0.394734	0	0	0.205072
2042	1982	98.1134	1.07841	0.699665	0.108542	0	0
2043	1982	100	0	0	0	0	0
2044	1982	100	0	0	0	0	0
2045	1982	56.1185	0.214944	41.1137	0.134256	2.41854	0
2046	1982	74.8937	4.80277	16.4808	1.45528	2.36747	0
2047	1982	99.1471	0.852863	0	0	0	0
2048	1982	62.0709	0	34.8173	0.290638	2.79352	0.027625
2049	1982	57.9964	15.5194	5.3499	20.7302	0	0.404232
2050	1982	96.5181	0.28556	1.38516	1.81115	0	0
2051	1982	36.4692	23.7952	27.8273	0.589454	8.12367	3.19512
2052	1982	87.0502	2.70019	10.0592	0	0	0.190345
2053	1982	56.4834	12.024	19.123	11.9948	0	0.374819
2054	1982	0.70527	0	99.1618	0.132907	0	0
2055	1982	34.8307	1.49618	63.5486	0	0	0.124579
2056	1982	0	0	99.9682	0.0318111	0	0
2057	1982	80.4149	0.659903	1.11499	7.03056	9.79019	0.989454
2058	1982	93.8471	5.06758	0.129673	0.955688	0	0
2059	1982	95.397	4.55608	0	0.0356277	0	0.0112578
2060	1982	72.8888	8.65227	15.1669	3.29205	0	0
2061	1982	45.1577	8.19098	18.9346	16.9671	5.9593	4.79033
2062	1982	77.1276	2.14688	10.1005	3.88057	0	6.7444
2064	1982	95.8878	0.67791	0	0	0	3.43433
2065	1982	97.676	0.252706	0	0	2.07127	0
2066	1982	66.8921	32.7126	0	0.395348	0	0
2067	1982	100	0	0	0	0	0
2068	1982	100	0	0	0	0	0
2069	1982	98.5242	0.414177	0.1571	0.904536	0	0
2070	1982	3.69256	1.77085	80.7506	13.786	0	0
2071	1982	83.1885	1.39455	13.5794	1.65641	0	0.18112
2074	1982	90.2606	4.31881	4.3882	0.729165	0.30318	0
2075	1982	91.8963	0	8.03469	0	0.0690539	0
2076	1982	99.8191	0	0.180932	0	0	0
2077	1982	66.4653	0	26.1627	0.344736	7.02732	0
2078	1982	38.0025	0	54.6758	7.32168	0	0
2079	1982	62.8436	0.0552873	36.0785	0.790341	0	0.232262
2080	1982	27.7944	0	70.6729	1.53271	0	0
2081	1982	82.2909	1.14507	15.8257	0.738371	0	0
2082	1982	50.9847	4.13253	42.5604	2.32238	0	0
2083	1982	87.6777	0	4.50889	4.24753	0	3.56587
2084	1982	39.5581	11.9441	33.0762	7.99152	3.24492	4.18518
2085	1982	0	0	100	0	0	0
2086	1982	0	0.115114	99.8849	0	0	0
2087	1982	0	0	96.2908	0	3.70915	0
2088	1982	0	0	100	0	0	0
2089	1982	16.4294	15.6494	58.303	2.44571	3.71789	3.45465
2090	1982	10.9133	66.1957	18.8384	2.98127	0.687516	0.383801
2091	1982	1.81551	67.6966	9.17294	1.98668	4.2108	15.1175
2092	1982	21.2086	13.0816	64.5843	0.523148	0	0.602426
2093	1982	2.92917	3.27899	75.7501	0.17413	1.96874	15.8989
2094	1982	18.0562	13.2724	68.0303	0.214341	0	0.426719
2095	1982	40.9091	0	58.3467	0	0	0.744168
2096	1982	82.4813	10.8239	4.50107	2.19376	0	0
2097	1982	88.915	3.5687	6.50856	1.00779	0	0
2098	1982	51.9929	3.49528	28.9138	15.598	0	0
2099	1982	84.6404	2.55863	3.13268	9.66833	0	0
2100	1982	97.5245	0	1.94063	0	0	0.534858
2101	1982	93.456	2.91972	3.29531	0.202419	0	0.126554
2102	1982	93.7218	5.04864	1.10683	0	0	0.122691
2103	1982	95.3804	3.90876	0.710834	0	0	0
2104	1982	76.9198	3.15723	14.0839	3.66053	2.17859	0
2105	1982	98.688	0.627958	0.684012	0	0	0
2106	1982	95.0844	2.38581	1.6733	0	0.843587	0.0128922
2107	1982	67.4425	9.2431	13.1301	10.1843	0	0
2108	1982	66.5434	4.0572	28.4609	0.938573	0	0
2109	1982	82.2683	12.3073	5.42449	0	0	0
2110	1982	20.7566	61.5931	13.0727	3.54764	0.879027	0.150995
2111	1982	96.8105	1.05825	2.12531	0.00590635	0	0
2112	1982	77.4125	0	22.5875	0	0	0
2113	1982	52.163	16.011	29.8408	0.746976	0	1.23825
2114	1982	9.00954	3.51026	87.4802	0	0	0
2115	1982	3.41335	0	57.7063	38.8804	0	0
2116	1982	92.7612	6.03373	0.994296	0	0.0450085	0.165735
2117	1982	97.6591	0	2.11373	0	0	0.227191
2118	1982	88.1969	0	11.8031	0	0	0
2119	1982	17.9791	51.8035	24.0375	5.32007	0	0.859823
2120	1982	51.5017	4.53008	11.9387	12.5213	6.76156	12.7467
2121	1982	73.2588	16.8323	1.22193	8.57222	0	0.114776
2122	1982	63.1892	16.6222	0.176109	5.87078	0	14.1417
2123	1982	100	0	0	0	0	0
2124	1982	100	0	0	0	0	0
2125	1982	85.9185	14.0815	0	0	0	0
2126	1982	93.8271	1.4655	1.35076	2.74814	0	0.60847
2127	1982	97.6982	1.67152	0	0.630291	0	0
2128	1982	18.1411	4.99951	69.8145	7.04494	0	0
2129	1982	88.4268	1.90528	0.00571238	9.66222	0	0
2130	1982	92.7863	3.3577	0	3.85596	0	0
2131	1982	57.481	0	35.2997	0.994501	5.94407	0.280807
2132	1982	88.7558	0	0.10248	0.0121265	10.6292	0.500448
2133	1982	99.2034	0	0.167866	0	0.628729	0
2134	1982	52.7668	0.10528	25.8278	5.37054	15.9296	0
2135	1982	0.317951	0	99.682	0	0	0
2136	1982	50.5887	4.1472	45.1249	0.139159	0	0
2137	1982	19.5956	0.823552	72.275	7.30588	0	0
2138	1982	82.1278	0	17.0961	0.776076	0	0
2139	1982	11.3588	3.76542	80.7223	4.15349	0	0
2140	1982	32.682	20.3982	46.9198	0	0	0
2142	1982	11.7063	16.3472	64.1796	4.64013	3.12677	0
2143	1982	0	2.28817	97.7118	0	0	0
2144	1982	0	6.5212	93.4788	0	0	0
2145	1982	0	0	95.1053	0	4.89467	0
2146	1982	2.55351	15.8179	65.2978	5.03875	1.56815	9.72394
2147	1982	46.3965	7.5693	44.3388	1.56589	0	0.129519
2148	1982	24.3067	14.022	58.2362	3.43515	0	0
2149	1982	27.293	21.3067	32.8495	0.699106	3.49113	14.3605
2150	1982	4.49257	0	75.9238	0	3.18337	16.4003
2151	1982	53.4645	25.2662	18.5485	1.82022	0.858137	0.0423764
2152	1982	80.837	1.24562	16.695	0.809654	0	0.412683
2153	1982	45.0003	6.72653	47.1617	0.647729	0	0.463785
2154	1982	96.6141	0	2.84725	0.202361	0	0.336307
2155	1982	83.1469	8.55634	3.60938	4.68736	0	0
2156	1982	57.6411	9.94498	12.2795	20.0981	0	0.0363482
2157	1982	96.9564	0.104216	2.93939	0	0	0
2158	1982	99.3652	0	0.634794	0	0	0
2159	1982	99.6084	0	0.184657	0.206922	0	0
2160	1982	99.7191	0	0	0.280936	0	0
2161	1982	64.5525	14.6004	15.3955	2.2975	3.15419	0
2162	1982	64.656	26.8852	8.14859	0.161528	0	0.148668
2163	1982	94.7879	0	2.7904	1.1057	1.31598	0
2164	1982	37.7503	11.2619	47.2985	2.84044	0.848782	0
2165	1982	27.3691	13.3061	54.2552	3.92787	0	1.14185
2166	1982	29.6709	0.0253168	65.0041	5.29964	0	0
2167	1982	29.6195	32.9222	22.9995	6.19734	8.26137	0
2168	1982	66.6296	4.81458	24.1925	1.78775	0	2.57567
2169	1982	68.1985	24.2727	2.99156	4.53724	0	0
2170	1982	31.8006	1.71305	66.4864	0	0	0
2171	1982	62.5588	2.04142	34.6789	0.612041	0	0.108853
2172	1982	0	0	98.7052	1.29484	0	0
2173	1982	60.1122	0.961294	23.9888	8.62718	6.31052	0
2174	1982	100	0	0	0	0	0
2175	1982	99.8676	0	0.13245	0	0	0
2176	1982	84.0359	14.0558	1.79013	0.0236241	0	0.0945164
2177	1982	24.1944	42.0354	25.3739	2.34692	0	6.04936
2178	1982	50.4287	8.79063	31.6721	9.03405	0.0746033	0
2179	1982	70.9112	3.96135	3.6274	5.48374	0	16.0163
2180	1982	83.6711	1.81663	10.5288	1.1192	0	2.86423
2181	1982	96.2217	0	0	0.38357	3.39475	0
2182	1982	98.3313	1.21251	0	0.456211	0	0
2183	1982	99.516	0.484035	0	0	0	0
2184	1982	87.5042	11.0009	0.895645	0.599317	0	0
[truncated: 10,819 more rows]

## Sheet: configuration_variables
landscape_ID	year	NB_LUC	Equitability	nb_patch_dom	dist_dom	shape_dom	perim_dom	nb_patch_min	dist_min	shape_min	perim_min
2	1982	5	0.599059	31	26.9355	0.400716	747.101	14	26.9355	0.159582	197.439
3	1982	3	0.60608	2	0	0.00816847	2976.83	1	69	0.0428474	594.83
7	1982	5	0.503176	5	37.0625	0.0345477	1597.33	27	42.8889	0.107782	414.992
8	1982	4	0.389975	1	0	0.00676194	4817.16	10	51.4	0.120405	436.931
9	1982	4	0.780473	12	32.3469	0.163986	789.007	12	38.55	0	661.702
10	1982	4	0.881729	26	19.1923	0.133202	801.176	11	19.1923	0.1016	381.925
11	1982	5	0.310364	1	59.9286	0.00599815	4538.27	13	64.5385	0.421733	346.792
12	1982	4	0.22547	1	47.0667	0.00728455	5860.43	14	50.4286	0.142111	289.857
16	1982	5	0.643338	13	27.1	0.0952712	1146.4	13	47.8462	0	563.86
17	1982	5	0.546191	20	22.55	0.408604	1107.14	6	123.333	0.408604	604.068
18	1982	4	0.454424	1	41.4444	0.0110564	7884.8	26	43.0385	0.141191	323.163
19	1982	3	0.305011	2	52.7333	0.156329	3362.54	13	58.9231	0.0975849	343.687
20	1982	3	0.242731	1	0	0.00674711	5467.82	9	44.2222	0.0925237	412.716
23	1982	3	0.12544	1	0	0.00479082	4036.12	5	63	0.112617	315.092
24	1982	4	0.365196	14	23.4286	0.125918	1080.78	3	239	0.158312	154.333
25	1982	4	0.71948	11	10.8182	0.0598912	1250.47	5	186.6	0.0911988	593.966
26	1982	3	0.667728	2	0	0.00892204	3886.76	5	126.4	0.00892204	237.684
27	1982	2	0.118379	1	0	0.00425955	3629.84	1	149	0.0347264	481.33
28	1982	3	0.150076	1	0	0.00555596	4647.58	3	602.333	0.0924918	395.38
30	1982	4	0.449928	11	11.3636	0.575504	1416.43	4	66.25	0.0955984	393.283
31	1982	4	0.643031	11	5.45455	0.0960733	1322.84	5	103	0.0960733	711.394
32	1982	3	0.626704	7	17.4286	0.0907022	2051.15	1	179	0.227611	82.78
33	1982	3	0.597333	9	17	0.168973	1270.14	7	182.429	0.120002	235.826
34	1982	2	0.0481686	1	0	0.00434716	3744.56	1	428	0.0603848	280.46
35	1982	3	0.0565736	1	0	0.00452605	3875.37	2	424.5	0.565915	221.135
40	1982	2	0.0102199	1	0	0.00404474	3499.76	1	0	0.160312	122.43
41	1982	5	0.580096	7	17.8571	0.15832	1546.74	13	107.769	0.15832	297.238
42	1982	3	0.538187	11	32.2727	0.135357	1200.98	4	192.75	0.22333	183.062
43	1982	4	0.509533	9	15.3333	0.0705195	1683.63	2	386	0.0705195	154.52
44	1982	1	#DIV/0!	1	0	0.004	3464.1	0	0	0	0
45	1982	5	0.459511	7	16.5556	0.159832	2038.98	7	143.545	0	662.936
46	1982	3	0.583945	7	10.5714	0.0745949	1825.93	2	174	0.196548	173.21
48	1982	3	0.525334	20	10.4	0.329008	1160.69	1	603	0.0707457	504.24
49	1982	4	0.542705	9	19.2222	0.281539	1808.53	2	107.5	0.0699074	652.87
50	1982	4	0.509226	4	0	0.0730636	1954.29	6	219.333	0.0730636	249.958
51	1982	4	0.0733199	1	0	0.00493994	4199.66	6	80.6667	0.132551	271.718
52	1982	2	0.351621	1	0	0.0052811	4270.75	4	88	0.0815312	415.435
53	1982	3	0.0405903	1	0	0.00468691	4031.18	5	345	0.224452	150.564
54	1982	4	0.210876	2	0	0.0367522	2433.62	6	242.167	0.101405	515.278
55	1982	3	0.577636	10	8.5	0.0984151	1263.29	2	98	0.0984151	182.745
58	1982	2	0.251412	1	0	0.00661073	5484.58	5	23.6	0.10293	468.42
59	1982	5	0.740729	7	4.28571	0.159419	951.783	14	43.5	0.078187	750.121
60	1982	2	0.107484	2	0	0.211576	1979.08	4	50.75	0.0892363	257.868
61	1982	2	0.529552	1	0	0.00844761	6437.46	12	36.3333	0.10096	392.863
62	1982	3	0.132946	1	0	0.0045857	3852.83	4	253	0.100281	372.092
63	1982	3	0.115012	2	0	0.22268	2284.24	8	102.75	0.120993	213.11
64	1982	4	0.55947	6	13.5	0.0451768	2084.17	5	359.8	0.0451768	318.962
66	1982	6	0.478376	18	8.97015	0.158061	972.235	18	196.375	0	383.709
69	1982	3	0.096785	2	0	0.396934	2062.98	6	183.833	0.24266	262.15
70	1982	4	0.0321245	1	0	0.00425964	3665.64	5	229.2	0.279737	150.366
71	1982	5	0.6089	15	11.5333	0.253347	1312.36	7	60.2857	0.0983606	589.253
72	1982	4	0.397092	2	0	0.260815	3338.97	7	136	0.092643	635.714
73	1982	3	0.640291	9	17.2222	0.132022	1386.8	4	271.5	0.19166	176.562
74	1982	3	0.0337754	1	0	0.00447011	3850.33	3	51	0.134204	210.717
75	1982	3	0.130424	2	0	0.119694	2561.43	5	238.4	0.0877766	392.082
76	1982	4	0.623399	12	13.5833	0.419439	979.004	9	186.667	0.14152	288.046
78	1982	3	0.274558	2	0	0.195091	2887.06	11	20.7273	0.0935303	304.635
81	1982	3	0.122259	1	0	0.00507284	4276.93	2	869.5	0.0570134	495.58
82	1982	5	0.347771	3	0	0.0406616	2135.78	9	66.8889	0.146744	507.139
83	1982	2	0.0597052	1	0	0.00427656	3677.93	3	21.3333	0.32394	171.51
84	1982	3	0.598934	13	16.9231	0.15726	1283.64	2	340.5	0.163999	294.72
85	1982	3	0.552076	7	0.857143	0.148825	1308.21	1	157	0.101069	254.79
86	1982	2	0.000760051	1	0	0.00400536	3468.58	1	26	0.806954	33.65
87	1982	3	0.381839	2	0	0.0280926	2973.35	6	86.1667	0.0707811	919.658
90	1982	2	0.297996	1	0	0.00555952	4560.68	2	0	0.0352255	807.575
91	1982	1	#DIV/0!	1	0	0.004	3464.1	0	0	0	0
92	1982	2	0.0448467	1	0	0.00426774	3677.77	2	0	0.0956851	190.915
93	1982	4	0.156451	1	0	0.00678463	5596.21	10	154.4	0.110791	313.556
94	1982	1	#DIV/0!	1	0	0.004	3464.1	0	0	0	0
95	1982	3	0.677244	11	8.45455	0.192442	1235.49	1	0	0.192442	2215.05
96	1982	2	0.0330159	1	0	0.00416441	3594.12	2	96	0.172403	153.985
97	1982	3	0.652612	10	0	0.137175	1573.5	3	281	0.137175	337.84
98	1982	3	0.605351	7	7.28571	0.0885129	1709.58	1	136	0.0885129	253.55
99	1982	4	0.114953	2	0	0.0250226	2095.55	3	403	0.0672588	465.823
100	1982	3	0.786597	10	15.8	0.865194	1218.71	5	154	0.865194	460.27
103	1982	3	0.225198	1	0	0.00689697	5600.26	6	225.167	0.487802	515.538
105	1982	4	0.38344	3	0	0.337027	2278.86	13	111.154	0.146433	414.854
106	1982	4	0.354405	3	3.66667	0.139129	1913.36	8	74.75	0.0987889	511.592
107	1982	2	0.731838	7	39.5714	0.0926976	1693.71	0	0	0	0
108	1982	2	0.0740611	1	0	0.00472356	4053.92	3	51.6667	0.117847	293.067
109	1982	4	0.603456	11	16.8182	0.144019	1473.78	14	73.6429	0.0938282	252.853
110	1982	3	0.690102	4	0	0.243224	2724.38	6	127.5	0.243224	260.017
111	1982	2	0.142454	1	0	0.00454636	3857.81	6	9.16667	0.366774	216.502
112	1982	4	0.470465	6	10.6667	1.27833	2485.63	3	436.333	0.105709	193.787
113	1982	5	0.658974	17	26.6471	0.0748753	1015.94	4	26.6471	0.621041	453.132
116	1982	2	0.0302734	1	0	0.00416631	3596.96	1	227	0.081108	217.53
117	1982	1	#DIV/0!	1	0	0.004	3464.1	0	0	0	0
118	1982	3	0.0149252	1	0	0.00422391	3650.16	2	695	0.18986	140.91
119	1982	4	0.32667	1	0	0.00860025	6544.57	15	85.7333	0.160321	383.395
120	1982	2	0.13772	1	0	0.00506541	4301.93	3	121	0.669186	325.14
121	1982	5	0.476343	15	13.5333	0.140852	1115.52	5	451.4	0.151661	407.99
122	1982	4	0.574419	4	27.5	0.0806657	1754.23	15	42.6	0.113914	572.052
123	1982	4	0.655903	15	24.6	0.111842	899.332	12	91.75	0.111842	354.469
124	1982	4	0.452679	8	4	0.184293	1376.74	6	113.5	0.184293	222.81
125	1982	3	0.678728	12	17.6667	0.0611286	1400.85	3	257.667	0.0866031	288.863
126	1982	5	0.679544	16	26.625	0.103911	947.854	15	49.6	0.103911	555.97
127	1982	5	0.334065	1	66.6875	0.0140498	9750.07	31	68.8387	0.0842838	290.535
133	1982	1	#DIV/0!	1	0	0.004	3464.1	0	0	0	0
136	1982	5	0.12432	1	0	0.00539623	4490.79	9	95	0.118607	289.278
137	1982	1	#DIV/0!	1	0	0.004	3464.1	0	0	0	0
138	1982	3	0.449827	13	31.3077	0.070836	1227.37	2	149	0.79524	127.495
139	1982	5	0.388463	4	12.5	0.161099	2366.75	16	57.9375	0.0796226	599.944
140	1982	4	0.427551	8	15	0.583096	1691.95	9	61.6667	0.583096	169.259
141	1982	4	0.190164	2	40.2308	0.0509668	2566.2	11	45.7273	0.159011	299.9
142	1982	4	0.481585	8	5.25	0.0303477	2204.43	2	273.5	0.0303477	135.315
143	1982	5	0.563517	5	4.6	0.16082	1795.52	32	28.875	0.0974623	423.259
144	1982	3	0.0559393	1	21.25	0.00429571	3681.78	3	28.3333	0.149121	263.973
153	1982	4	0.248657	2	0	0.0844525	3410.26	15	79.6667	0.136199	307.023
154	1982	1	#DIV/0!	1	0	0.004	3464.1	0	0	0	0
159	1982	3	0.0279851	1	0	0.00445279	3838.08	2	695	0.22148	234.87
160	1982	2	0.106863	1	0	0.00429776	3669.5	1	1050	0.0392338	478.95
161	1982	2	0.0628889	1	0	0.00456675	3925.73	3	62.6667	0.61732	198.297
162	1982	2	0.11914	1	0	0.00488261	4160.25	3	196	0.107873	284.24
163	1982	4	0.584413	7	41.1429	0.118456	1929.07	7	26.7143	0.17708	366.359
164	1982	3	0.647604	5	6.4	0.172541	2106.67	5	102.4	0.172541	125.192
165	1982	3	0.613096	2	0	0.00750161	3193.82	2	21	0.00750161	201.025
166	1982	5	0.722873	20	26.1683	0.151401	726.057	20	36.25	0	1001.95
167	1982	4	0.362569	3	35.1333	0.072122	1719.21	12	41.75	0.232064	391.226
168	1982	3	0.523079	2	18	0.091885	2720.76	8	22.5	0.168485	492.462
170	1982	3	0.331866	1	79	0.00539721	4141.87	5	94.8	0.0879977	625.408
171	1982	6	0.793706	38	17.8947	0.323174	570.839	10	17.8947	0.109999	640.427
172	1982	5	0.605851	11	17.2951	0.211257	1128.78	11	79.7059	0	572.729
175	1982	4	0.760609	7	4.75	0.0729849	1552.85	7	77	0	700.161
176	1982	5	0.312432	2	0	0.00820867	3129.52	6	141	0.0661717	773.197
179	1982	1	#DIV/0!	1	0	0.004	3464.1	0	0	0	0
180	1982	4	0.128484	1	0	0.00526002	4399.84	4	1087	0.0599827	347.655
181	1982	2	0.30178	1	0	0.00601658	4930.87	3	135.333	0.0502379	488.927
184	1982	3	0.12025	1	0	0.00438777	3691.18	2	391	0.143735	428.48
185	1982	5	0.300191	1	0	0.00993649	7414.99	12	95.9167	0.109344	448.587
186	1982	2	0.0198996	1	0	0.00404897	3499.85	1	1308	0.119302	196.14
187	1982	2	0.0517975	1	0	0.0041286	3554.56	1	1050	0.0718649	364.01
188	1982	4	0.114571	1	0	0.00550762	4629.6	5	263.6	0.0866081	281.368
189	1982	5	0.458	4	0	0.318832	1553.81	16	58.75	0.282304	594.57
190	1982	3	0.621913	3	45	0.0287045	2663.04	2	44	0.733572	319.55
191	1982	4	0.416914	1	125.6	0.00575343	3977.78	4	157	0.0694447	964.688
192	1982	4	0.546843	5	0	0.0871634	1974.7	8	51.125	0.0871634	205.456
193	1982	5	0.575581	9	17.2222	0.0636541	1319.63	32	49.0625	0.0636541	303.547
194	1982	2	0.998246	4	8	0.33025	1674.89	2	19.5	0.33025	2826.14
195	1982	3	0.616767	4	5.5	0.0374855	1565.23	4	11	0.0372684	1629.38
197	1982	4	0.384136	1	0	0.00657387	4789.36	9	120.667	0.0866994	619.172
198	1982	5	0.782622	17	18.6386	0.312395	763.326	17	57.7778	0	636.824
199	1982	6	0.730092	16	17.5625	0.0912861	778.959	16	41.0625	0.0912861	564.176
200	1982	4	0.223016	1	0	0.00773567	6258.08	15	79.8	0.243861	291.104
201	1982	5	0.465842	1	0	0.00961798	6477.52	22	85.4091	0.212994	373.809
202	1982	4	0.421034	2	0	0.022799	2508.25	5	168	0.462279	957.928
203	1982	6	0.669063	20	12.6075	0.347931	794.052	20	52.12	0	339.036
204	1982	6	0.746752	6	52.5	0.07646	1484.31	6	78.2632	0	759.874
209	1982	2	0.101266	1	0	0.00451082	3854.96	1	712	0.0371738	424.63
210	1982	1	#DIV/0!	1	0	0.004	3464.1	0	0	0	0
211	1982	4	0.353542	1	0	0.00957895	7019.57	16	39.75	0.11289	365.207
212	1982	2	1.47159e-06	1	0	0.00400043	3464.47	1	642	21.2	1.06
213	1982	2	0.0343183	1	0	0.00401497	3464.59	1	561	0.0769575	239.19
214	1982	5	0.15935	1	0	0.00614791	5007.82	7	195.286	0.110285	297.926
215	1982	1	#DIV/0!	1	0	0.004	3464.1	0	0	0	0
216	1982	1	#DIV/0!	1	0	0.004	3464.1	0	0	0	0
217	1982	4	0.448238	9	9.82857	0.167449	986.139	9	27.6923	0	800.482
218	1982	5	0.240457	3	0	0.250085	2044.51	10	142.7	0.109892	363.475
219	1982	5	0.43104	3	0	0.444344	2705.63	16	76.3125	0.128267	522.372
220	1982	2	0.500061	1	0	0.00546496	4211.96	2	67.5	0.0292094	958.08
221	1982	3	0.435513	1	0	0.00524693	3810.54	5	68.8	0.166453	468.708
222	1982	2	0.0529214	1	41	0.00480746	4138.4	7	46.8571	0.166776	107.949
223	1982	2	0.0116828	1	267.5	0.0041443	3585.38	1	535	0.136261	121.27
224	1982	2	0.953034	5	31.4	0.0317134	1406.3	4	31.4	0.0868916	1980.86
227	1982	5	0.508938	6	19.6667	0.0743765	2114.8	10	83.6	0.161731	356.154
228	1982	4	0.354157	2	0	0.0095269	3442.08	5	149	0.0755186	964.544
229	1982	6	0.757054	53	27.2264	0.137831	536.448	20	27.2264	0.285338	359.668
230	1982	4	0.66955	15	36.6667	0.140403	1103.03	12	92.75	0.107094	314.08
231	1982	3	0.428455	11	33.8182	0.463596	1189.05	1	360	0.109861	235.6
232	1982	5	0.474993	9	38	0.146209	1045.79	9	28	0.133678	346.549
233	1982	4	0.807764	7	4.64286	0.0499272	1502.79	7	80.8667	0	789.22
234	1982	6	0.839578	18	30	0.131818	1157.28	7	30	0.138936	771.899
235	1982	6	0.757216	19	22.5263	0.19446	964.331	10	22.5263	0.0648805	872.155
240	1982	1	#DIV/0!	1	0	0.004	3464.1	0	0	0	0
241	1982	1	#DIV/0!	1	0	0.004	3464.1	0	0	0	0
242	1982	3	0.217369	1	0	0.00649134	5328.09	6	235.5	0.0922968	386.988
243	1982	2	0.00663397	1	0	0.00423773	3668	2	0	0.429756	101.95
244	1982	2	0.0246982	1	0	0.00421361	3640.19	1	1350	0.110362	233.27
245	1982	1	#DIV/0!	1	0	0.004	3464.1	0	0	0	0
246	1982	2	0.0952795	1	0	0.0044657	3820.09	1	1308	0.0487283	516.38
247	1982	1	#DIV/0!	1	0	0.004	3464.1	0	0	0	0
248	1982	4	0.165112	1	0	0.00685718	5675.56	12	102.167	0.108938	256.592
249	1982	3	0.459387	2	0	0.0973789	2390.79	6	124.167	0.0816082	476.16
250	1982	3	0.100954	2	0	0.370396	2167.37	2	145	0.0831894	787.31
251	1982	1	#DIV/0!	1	0	0.004	3464.1	0	0	0	0
252	1982	3	0.309384	1	14.25	0.00471475	3655.96	3	19	0.0949703	656.187
253	1982	2	0.0153244	1	249	0.00416887	3605.28	1	498	0.11615	141.18
254	1982	2	0.902592	3	56.75	0.0551705	2333.57	5	80.4	0.0379142	1202.39
255	1982	3	0.614464	4	19.6364	0.111659	1617.53	7	30.8571	0.0740403	1054.84
257	1982	5	0.565436	4	77.65	0.0547051	1876.54	16	97.0625	0.0995746	586.957
258	1982	5	0.535827	11	3.54545	0.0894242	1107.43	5	118.8	0.0849381	707.79
259	1982	5	0.761305	37	33.973	0.17217	634.375	12	33.973	0.195828	325.95
260	1982	6	0.524752	19	20.3684	0.111879	876.972	8	104.25	0.110796	551.538
261	1982	4	0.746844	18	17.9333	0.100168	1147.91	18	42.24	0	423.383
262	1982	5	0.763353	24	31.5833	0.189481	898.086	7	31.5833	0.0734877	371.16
263	1982	4	0.521758	1	0	0.00720568	4966.43	9	99.7778	0.0744621	593.479
264	1982	5	0.534445	15	7.66667	0.0539908	1898.65	15	79.4667	0.0539908	1898.65
265	1982	4	0.628535	3	91.4444	0.1304	1240.34	6	137.167	0.151488	1062.54
266	1982	5	0.514943	18	6.33333	0.0654685	4873.23	18	28.1111	0.0654685	4873.23
267	1982	3	0.0731011	1	33.3333	0.00413358	3526.46	2	50	0.106324	362.715
272	1982	2	0.00104302	1	0	0.00400665	3469.62	1	712	0.664693	39.29
273	1982	2	0.129953	1	0	0.00611653	5201.82	3	25.3333	0.116708	579.24
274	1982	3	0.0901204	1	0	0.00514986	4376.18	5	121.6	0.11367	247.496
275	1982	3	0.227265	1	0	0.0061684	5012.23	7	212.429	0.107968	364.769
276	1982	1	#DIV/0!	1	0	0.004	3464.1	0	0	0	0
277	1982	2	0.0480534	1	0	0.00439489	3785.73	1	1350	0.0817933	378.81
278	1982	1	#DIV/0!	1	0	0.004	3464.1	0	0	0	0
279	1982	1	#DIV/0!	1	0	0.004	3464.1	0	0	0	0
280	1982	1	#DIV/0!	1	0	0.004	3464.1	0	0	0	0
281	1982	4	0.117961	1	0	0.00532065	4456.77	6	79.1667	0.170504	273.768
282	1982	4	0.270483	2	0	0.081311	2419.11	9	37	0.236892	349.801
283	1982	1	#DIV/0!	1	0	0.004	3464.1	0	0	0	0
284	1982	2	0.223167	1	0	0.00589259	4919.93	6	57.1667	0.0930556	369.687
285	1982	4	0.213515	1	16.2727	0.00616001	4972.62	10	17.9	0.105757	288.734
286	1982	2	0.0783392	1	43	0.00455204	3904.21	1	86	0.0527647	440.11
287	1982	2	0.372009	2	31	0.0629632	2380.57	5	33	0.0482311	554.552
289	1982	4	0.334048	3	149.167	0.0214054	1948.61	3	287.333	0.0485264	1362.25
290	1982	5	0.633264	6	13.8333	0.0590883	1706.08	9	68.3333	0.11952	513.1
291	1982	5	0.683897	27	22.6296	0.150085	765.761	7	22.6296	0.147879	257.69
292	1982	6	0.647978	35	13.7429	0.159281	723.73	24	49.6667	0.159281	314.8
293	1982	4	0.665127	27	26.8687	0.401957	774.427	27	56.7407	0	284.685
294	1982	5	0.674895	10	15.463	0.165392	1466.14	10	42.3158	0	662.837
295	1982	5	0.564033	4	55	0.0731657	2030.16	15	67.2667	1.83639	598.504
296	1982	5	0.793016	15	48.8	0.184844	1087.48	9	48.8	0.0685961	555.5
297	1982	5	0.565577	4	17	0.0240812	1895.7	6	17	0.104327	601.135
298	1982	6	0.70577	17	56.8235	0.0938732	1059.42	7	56.8235	0.107242	1011.08
299	1982	5	0.912352	14	64.6429	0.0552648	977.578	6	64.6429	0.0601618	1107.95
300	1982	3	0.0372064	1	62.8333	0.00468335	4031.5	5	75.4	0.149939	143.876
302	1982	3	0.105242	1	0	0.00533011	4503.86	5	209.2	1.03331	237.912
306	1982	1	#DIV/0!	1	0	0.004	3464.1	0	0	0	0
307	1982	1	#DIV/0!	1	0	0.004	3464.1	0	0	0	0
308	1982	3	0.472265	1	0	0.00947499	6960.24	12	70.4167	0.0859539	461.058
309	1982	3	0.27935	2	0	1.15057	2257.09	6	69.8333	0.908042	384.977
310	1982	1	#DIV/0!	1	0	0.004	3464.1	0	0	0	0
311	1982	4	0.276292	1	0	0.00742598	5691.72	5	106.8	0.0873286	562.544
312	1982	3	0.106834	1	0	0.00571591	4831.2	6	198.333	0.105346	239.818
313	1982	1	#DIV/0!	1	0	0.004	3464.1	0	0	0	0
314	1982	1	#DIV/0!	1	0	0.004	3464.1	0	0	0	0
315	1982	2	0.116239	1	0	0.00474321	4043.47	3	106.333	0.0873211	305.507
316	1982	5	0.228099	2	0	0.00875438	3503.35	5	202.4	0.0788844	919.218
317	1982	1	#DIV/0!	1	0	0.004	3464.1	0	0	0	0
318	1982	3	0.695569	6	6.33333	0.0419547	1903.31	5	81.4	0.131748	338.74
319	1982	2	0.0556785	1	22	0.00436087	3752.54	1	44	0.0663346	366.35
320	1982	2	0.927182	1	22.8889	0.0124767	7104.47	8	25.75	0.113759	809.503
321	1982	5	0.544604	7	30.25	0.0265227	1533.43	13	46.5385	0.131593	766.464
322	1982	4	0.307385	2	60.1429	0.00978043	3534.79	5	84.2	0.0634202	845.806
323	1982	3	0.647072	5	49.8	0.100467	1564.54	5	57.2	0.100467	349.856
324	1982	5	0.785528	39	23.0769	0.22173	703.156	12	23.0769	0.110411	448.793
325	1982	4	0.693006	16	26.125	0.163295	881.733	8	85.375	0.138588	522.79
326	1982	5	0.465762	18	33.5634	0.370159	1016.88	18	45.2727	0	540.749
327	1982	4	0.431278	14	46	0.53103	1044.4	9	126.667	0.217445	208.926
328	1982	4	0.667189	1	0	0.0115803	6820.07	17	109.118	0.241057	545.631
329	1982	5	0.825741	32	27.9062	0.113205	575.7	11	27.9062	0.0855324	458.285
330	1982	6	0.752383	12	67.8333	0.123824	944.225	12	67.8333	0.0638634	1013.6
331	1982	2	0.847725	3	0	0.29643	1810.06	3	26.6667	0.29643	1810.06
332	1982	5	0.75771	23	48.6522	0.258356	714.764	7	48.6522	0.110636	437.01
333	1982	4	0.669298	4	70.25	0.0687285	1763.11	5	49.4	0.0687285	362.198
334	1982	5	0.206185	3	75.0667	0.179726	1585.4	12	91.25	0.374292	382.532
335	1982	6	0.237539	1	0	0.00588572	4539.71	8	173	0.0673241	451.606
336	1982	4	0.547088	11	22.3265	0.191636	1034.3	11	92.7143	0	1286.89
337	1982	5	0.249113	1	0	0.00808625	6408.03	17	129.941	0.303647	261.984
338	1982	5	0.719729	10	74.1724	0.0590402	1044.15	10	82.2222	0	1304.86
341	1982	3	0.122734	1	0	0.00553325	4656.77	5	80.8	0.0936647	282.56
342	1982	1	#DIV/0!	1	0	0.004	3464.1	0	0	0	0
343	1982	2	0.0141289	1	0	0.00416746	3604.51	1	353	0.126839	140.41
344	1982	2	0.0552553	3	0	0.674527	1248.67	2	35	0.0992261	232.68
345	1982	3	0.231434	1	0	0.00529804	4276.87	3	26.6667	0.312957	549.83
346	1982	1	#DIV/0!	1	0	0.004	3464.1	0	0	0	0
347	1982	1	#DIV/0!	1	0	0.004	3464.1	0	0	0	0
348	1982	4	0.371186	4	9.44444	0.0565363	2568.31	4	224	0	751.462
349	1982	1	#DIV/0!	1	0	0.004	3464.1	0	0	0	0
350	1982	1	#DIV/0!	1	0	0.004	3464.1	0	0	0	0
351	1982	1	#DIV/0!	1	0	0.004	3464.1	0	0	0	0
352	1982	5	0.114361	2	0	0.0371607	2465.99	8	203	0.213464	316.141
353	1982	3	0.0661313	1	0	0.00449918	3845.68	3	40.3333	0.108233	247.34
354	1982	4	0.657133	5	6.6	0.120759	2033.35	20	49.55	0.106628	322.603
355	1982	3	0.199304	3	3.6	0.0270161	1574.71	2	9	0.0447374	900.995
356	1982	4	0.647922	8	0	0.0661051	1194.37	10	24.5	0.0661051	1018.86
357	1982	4	0.317601	3	40.7273	0.0373692	2553.43	8	56	0.0841299	597.793
358	1982	4	0.567388	5	28	0.0490736	1907.43	11	55.0909	0.0490736	444.553
359	1982	4	0.340755	2	0	0.182669	1837.03	6	29.6667	0.452303	546.64
360	1982	4	0.679052	8	7	0.0885996	1070.61	34	58.6471	0.239531	385.951
361	1982	4	0.328769	6	9	0.0661628	1652.17	18	41.5556	0.155367	449.972
362	1982	4	0.646708	16	24.4125	0.123796	1461.17	16	80.2	0	625.286
363	1982	4	0.221616	1	0	0.00582526	4667.12	6	148.667	0.0907185	420.452
364	1982	4	0.484981	2	0	0.0139374	3851.79	7	31.1429	2.11245	380.831
365	1982	6	0.687302	36	14.8	0.0902518	2298.73	36	52.7222	0.0902518	2298.73
366	1982	4	0.360955	5	0	0.00612617	4567.65	5	68.8	0.00612617	4567.65
367	1982	4	0.817923	26	33.9615	0.676435	868.865	9	33.9615	0.117821	386.334
368	1982	4	0.43642	6	4.33333	0.0402813	1404.32	3	173	0.0783651	418.307
369	1982	6	0.546314	10	35.6	0.0586979	985.592	6	35.6	0.116043	442.008
370	1982	6	0.422821	14	16.6	0.0474208	1991.3	14	35.6429	0.0474208	1991.3
371	1982	5	0.283228	2	13.5	0.0309189	3438.26	10	62	0.297906	396.872
372	1982	6	0.511706	3	11.3333	0.130576	1694.61	20	94.4	1.33877	457.949
373	1982	6	0.19717	2	0	0.00775521	3089.97	9	142	0.285518	459.159
377	1982	4	0.0763851	1	0	0.00494782	4204.72	4	526.25	0.0883842	242.72
378	1982	4	0.0904588	1	0	0.0046803	3954.47	3	372.667	0.131892	344.543
379	1982	1	#DIV/0!	1	0	0.004	3464.1	0	0	0	0
380	1982	1	#DIV/0!	1	0	0.004	3464.1	0	0	0	0
381	1982	5	0.14211	2	0	0.101757	2469.86	6	618.333	0.0858021	379.762
382	1982	1	#DIV/0!	1	0	0.004	3464.1	0	0	0	0
383	1982	1	#DIV/0!	1	0	0.004	3464.1	0	0	0	0
384	1982	1	#DIV/0!	1	0	0.004	3464.1	0	0	0	0
385	1982	1	#DIV/0!	1	0	0.004	3464.1	0	0	0	0
386	1982	1	#DIV/0!	1	0	0.004	3464.1	0	0	0	0
387	1982	3	0.463428	8	31.5833	0.150468	1212.77	8	690	0	196.69
388	1982	3	0.0321253	1	0	0.00414151	3566.6	2	79.5	0.340567	199.035
389	1982	5	0.594264	13	7.57812	0.421762	1389.93	13	56.3846	0	1093.77
390	1982	6	0.401185	3	50.3333	0.0611507	2090.38	10	124.2	0.0611507	463.224
391	1982	3	0.545328	5	28.1333	0.180767	1426.62	10	42.2	0.0797947	700.22
392	1982	4	0.560929	6	7.66667	0.0464242	1212.96	9	44.8889	0.0464242	997.81
393	1982	4	0.452842	6	58.8333	0.203942	1781.85	19	60.3158	0.203942	453.117
394	1982	3	0.0650197	1	0	0.00489708	4191.63	6	213.333	0.14314	226.553
395	1982	4	0.461122	17	11.9697	0.384456	830.646	17	380	0	369.048
396	1982	3	0.564818	6	43.3333	0.0767991	1764.14	2	22	0.134824	149.185
397	1982	4	0.315602	2	0	0.134374	3078.74	16	62.25	0.11619	364.995
398	1982	5	0.237882	1	0	0.00611297	4743.28	12	93.0833	0.127833	376.757
399	1982	3	0.799414	9	18.6066	0.0673414	1563.2	9	36.2667	0	1193.62
400	1982	5	0.687434	12	20.9667	0.0964849	1132.7	12	51.75	0	830.771
401	1982	6	0.761437	11	72.0909	0.0775454	1062.08	12	72.0909	0.0535962	896.251
402	1982	2	0.35597	2	0	0.00462385	3734.66	2	0	0.00462385	3734.66
403	1982	4	0.901525	10	54.4	0.118078	1364.46	22	44.3182	0.219015	403.614
404	1982	5	0.828048	11	16.6364	0.116112	1165.62	6	16.6364	0.21172	887.68
405	1982	5	0.714432	9	14.8889	0.0349867	1349.12	5	14.8889	0.062342	1349.22
406	1982	3	0.230407	1	0	0.00471693	3816.5	2	295.5	0.0538806	697.435
407	1982	6	0.765598	19	33.557	0.109276	640.062	19	120.75	0	808.138
408	1982	6	0.347794	3	0	0.0473428	1994.17	11	109.727	0.171061	462.642
409	1982	4	0.647821	11	95.7368	0.216215	913.062	11	62.4	0	733.79
412	1982	3	0.273905	1	0	0.00735882	5905.2	6	52.1667	0.0854282	513.815
413	1982	1	#DIV/0!	1	0	0.004	3464.1	0	0	0	0
414	1982	4	0.115344	1	0	0.00573766	4795.34	8	186.875	0.207219	290.712
415	1982	3	0.155437	1	0	0.00559459	4665.1	3	495.333	0.0788558	400.333
416	1982	1	#DIV/0!	1	0	0.004	3464.1	0	0	0	0
417	1982	1	#DIV/0!	1	0	0.004	3464.1	0	0	0	0
418	1982	1	#DIV/0!	1	0	0.004	3464.1	0	0	0	0
419	1982	1	#DIV/0!	1	0	0.004	3464.1	0	0	0	0
420	1982	1	#DIV/0!	1	0	0.004	3464.1	0	0	0	0
421	1982	2	0.173666	1	0	0.00429073	3619.45	1	0	0.0480754	1080.5
422	1982	4	0.240526	1	0	0.00629338	5042.45	5	51	0.0635436	514.904
423	1982	6	0.600611	17	15.481	0.119823	886.323	17	50.8571	0	648.611
424	1982	4	0.130776	1	0	0.0061681	5151.57	8	145.125	0.178949	333.479
425	1982	4	0.591055	10	15.4808	0.692536	1503.48	10	97.3529	0	994.504
426	1982	3	0.191854	2	69.2222	0.0228832	2450.18	7	89	0.142513	360.467
427	1982	2	0.681475	2	10.8571	0.0590559	2855.79	5	15.2	0.0444989	846.07
428	1982	3	0.544729	2	24.7143	0.025748	2390.53	5	34.6	0.152217	1196.75
429	1982	4	0.81265	14	15.8571	0.219422	980.056	14	103.231	0	1023.29
430	1982	2	0.0521217	1	0	0.00450017	3874.3	6	18.1667	1.34972	128.64
431	1982	3	0.45993	1	0	0.00703148	5065.79	7	111.143	0.51304	494.467
432	1982	3	0.125569	2	0	0.00971177	2579.93	2	465.5	0.139857	931.68
433	1982	4	0.569313	7	38.8571	0.162944	1583.69	9	83.5556	0.22508	218.77
434	1982	4	0.299841	1	0	0.0100978	7853.87	7	198.571	0.0775784	722.199
435	1982	4	0.225093	2	0	0.00807073	3259.58	8	105	0.078256	546.822
436	1982	6	0.652579	18	29.1667	0.136528	1238.4	18	55.3889	0.136528	1238.4
437	1982	2	0.351945	1	0	0.00462119	3736.75	1	167	0.00462119	3736.75
438	1982	5	0.626722	9	37.6667	0.216526	1195.5	7	57.5714	0.216526	423.56
439	1982	5	0.261014	2	11	0.0291668	2771.31	8	160.625	0.110119	532.95
440	1982	6	0.768724	13	43.8462	0.119625	875.882	12	43.8462	0.146894	647.212
441	1982	5	0.76116	9	112.778	0.105471	928.876	5	112.778	0.064013	1044.07
442	1982	6	0.637967	22	30.7344	0.166407	734.12	22	91	0	790.315
443	#N/A	#N/A	#N/A	#N/A	#N/A	#N/A	#N/A	#N/A	#N/A	#N/A	#N/A
444	1982	5	0.557368	5	0	0.431108	1028.19	10	55.7	0.0767525	572.159
451	1982	2	0.68727	1	0	0.00662707	4687.14	1	0	0.0151591	2406.56
454	1982	1	#DIV/0!	1	0	0.004	3464.1	0	0	0	0
455	1982	1	#DIV/0!	1	0	0.004	3464.1	0	0	0	0
456	1982	3	0.414463	2	0	0.0921856	4937.54	12	99.6667	0.0951355	652.809
457	1982	2	0.198296	1	0	0.00616261	5172.7	4	37.75	0.0801628	495.317
458	1982	1	#DIV/0!	1	0	0.004	3464.1	0	0	0	0
459	1982	1	#DIV/0!	1	0	0.004	3464.1	0	0	0	0
460	1982	2	0.0858777	1	0	0.004661	3993.06	1	1646	0.0566944	528.96
461	1982	1	#DIV/0!	1	0	0.004	3464.1	0	0	0	0
462	1982	1	#DIV/0!	1	0	0.004	3464.1	0	0	0	0
463	1982	1	#DIV/0!	1	0	0.004	3464.1	0	0	0	0
464	1982	4	0.691525	2	0	0.0110924	3933.99	6	145.833	0.634771	456.95
465	1982	3	0.455961	2	0	0.242458	3732.1	23	52.1739	0.949883	324.288
466	1982	3	0.0806559	1	0	0.00496559	4226.66	3	46.6667	0.164338	295.467
467	1982	3	0.136816	1	0	0.00588549	4940.56	6	117.5	0.172285	315.823
468	1982	5	0.7597	8	11.75	0.281916	1360.44	14	102.143	0.281916	490.131
469	1982	3	0.518755	1	25	0.00939135	6110.61	6	29.1667	0.41434	723.317
470	1982	4	0.546327	7	7.28571	0.105837	956.803	10	7.28571	0.163289	936.236
471	1982	1	#DIV/0!	1	0	0.004	3464.1	0	0	0	0
472	1982	3	0.275657	1	0	0.00580988	4666.28	3	251	0.0434616	657.38
473	1982	2	0.0841815	1	0	0.00421875	3615.13	1	90	0.0447615	407.57
474	1982	5	0.408325	3	0	0.0677534	2387.54	14	133.786	0.112489	531.52
475	1982	4	0.0720847	1	0	0.00584786	4978.18	6	457.667	0.123994	274.558
476	1982	5	0.65655	4	0	0.304427	2903.05	14	30.2857	0.304427	417.716
477	1982	5	0.915703	13	39.9231	0.53792	834.802	6	39.9231	0.0511932	1114.32
478	1982	4	0.776145	7	52.2857	0.463436	903.87	8	57.875	0.0935914	473.996
479	1982	5	0.861449	11	44.4545	0.0927734	1181.89	5	44.4545	0.123178	848.412
480	1982	2	0.71173	2	0	0.00558211	3891.77	2	0	0.00558211	3891.77
481	1982	5	0.280904	2	21	0.050535	2235.55	9	93.5556	0.239888	383.876
482	1982	5	0.474811	4	21.1304	0.0522697	2039.22	4	205.333	0	347.749
483	1982	6	0.797712	23	60.4783	1.51599	454.321	10	60.4783	0.122297	1236.03
484	1982	5	0.584345	7	31.9524	0.0346281	1416.57	7	11.1875	0	1133.25
485	1982	6	0.57584	13	32.1667	0.0724223	1100.89	13	115.688	0	726.124
486	1982	3	0.330334	1	0	0.00571536	4415.71	2	319.5	0.041679	757.58
487	1982	5	0.509088	9	47	0.307218	2754.42	9	53.3333	0.307218	2754.42
489	1982	5	0.088354	1	0	0.00477154	4022.95	5	181	0.121384	250.448
492	1982	4	0.18556	3	0	0.00878637	3000.89	3	269.333	0.00878637	3000.89
494	1982	5	0.390935	1	0	0.00812462	5871.84	10	106.1	0.0612972	622.341
497	1982	3	0.285198	2	16	1.01903	2467.34	5	53.6	0.327	445.89
498	1982	3	0.434368	4	72.4091	0.0783385	2236.48	4	281	0	198.3
502	1982	2	0.0141292	1	0	0.00416399	3601.51	1	926	0.124117	137.4
503	1982	3	0.596538	12	17.3333	0.0981003	1466.76	5	111	0.210385	258.096
504	1982	3	0.190903	1	0	0.00559515	4590.99	6	120.167	0.333868	353.98
505	1982	3	0.124194	1	0	0.00658007	5543.24	7	26.5714	0.102652	321.66
506	1982	3	0.0911023	1	0	0.00499351	4240.59	3	486.667	0.0954081	273.117
507	1982	1	#DIV/0!	1	0	0.004	3464.1	0	0	0	0
508	1982	1	#DIV/0!	1	0	0.004	3464.1	0	0	0	0
509	1982	1	#DIV/0!	1	0	0.004	3464.1	0	0	0	0
510	1982	1	#DIV/0!	1	0	0.004	3464.1	0	0	0	0
511	1982	4	0.555553	3	0	0.0290133	2542	3	130	0.0290133	540.417
512	1982	3	0.620511	3	58.3333	0.111898	2324.41	3	128	0.0760166	475.66
513	1982	6	0.461302	7	1.28571	0.0882549	1824.84	34	56.9118	0.157598	401.481
514	1982	5	0.299886	2	0	0.0185188	2850.82	10	133.5	0.0807345	424.24
515	1982	5	0.623483	8	47.625	0.365956	1294.07	6	230.333	0.365956	600.697
516	1982	1	#DIV/0!	1	0	0.004	3464.1	0	0	0	0
517	1982	2	0.921626	2	11.4286	0.0387843	2982.85	5	16	0.0461486	1089
518	1982	2	0.928392	3	62	0.0259258	2386.29	4	108.5	0.0595091	1438.21
519	1982	3	0.538007	3	0	0.0291773	2366.36	1	595	0.0291773	249.33
520	1982	4	0.611424	13	14.5283	0.115191	1427.16	13	24.3333	0	785.082
521	1982	5	0.499984	5	47.2	0.0293994	2021.78	6	249.5	0.112464	449.793
522	1982	4	0.0265086	1	0	0.00401574	3459.92	3	25.3333	0.162838	188.583
523	1982	4	0.426197	6	64.1667	0.0442756	1529.14	6	125.333	0.144177	280.48
524	1982	5	0.267281	3	9.33333	0.0195699	2106.02	6	80.1667	0.0679007	747.035
525	1982	4	0.5592	7	26.7143	0.154819	1690.68	9	62.3333	0.900555	251.242
526	1982	6	0.800915	17	60.4118	0.142832	883.474	13	60.4118	0.0900729	673.503
527	1982	3	0.677718	2	0	0.00904377	3870.14	1	0	0.0423184	396.72
528	1982	5	0.843102	19	27.9474	0.171038	902.858	9	27.9474	0.0835526	745.782
529	1982	4	0.529316	12	26.7045	0.336971	969.725	12	100.417	0	969.613
530	1982	6	0.787109	10	43	0.0637404	941.833	9	43	0.108809	1349.65
531	1982	6	0.490315	4	5.75	0.10442	1625.75	14	92.1429	0.184972	815.877
532	1982	6	0.652917	13	0	1.31151	1581.2	13	51.2308	1.31151	1581.2
533	1982	3	0.219943	1	0	0.00622264	5037.07	9	65.6667	0.456223	255.726
534	1982	4	0.160597	1	0	0.00460807	3806.1	4	0	0.0639397	426.118
535	1982	5	0.578976	4	0	0.0392413	2343.39	21	45.3333	0.135989	581.983
538	1982	5	0.681436	21	27.663	0.0951514	788.408	21	57.9375	0	564.818
545	1982	5	0.602156	13	0	0.100583	1713.69	13	63.6154	0.100583	1713.69
548	1982	4	0.41347	3	0	0.00971082	2062.56	6	178.167	0.866802	861.615
550	1982	3	0.146538	1	0	0.00420826	3509.71	3	108.667	0.194112	440.36
551	1982	3	0.547021	3	19	0.109007	2168.59	7	114.714	0.0677244	664.394
552	1982	3	0.138966	1	0	0.00460891	3874.23	2	254.5	0.0427589	542.935
555	1982	3	0.0344341	1	0	0.0042211	3634.09	2	314.5	0.133464	226.48
556	1982	1	#DIV/0!	1	0	0.004	3464.1	0	0	0	0
557	1982	3	0.640219	19	8.78947	0.196233	1476.66	1	945	0.196233	162.69
558	1982	4	0.259759	1	0	0.00801938	6330.7	12	71	0.122901	369.93
559	1982	3	0.0274963	1	0	0.0043546	3754.63	2	1015	0.117552	166.695
560	1982	1	#DIV/0!	1	0	0.004	3464.1	0	0	0	0
561	1982	1	#DIV/0!	1	0	0.004	3464.1	0	0	0	0
562	1982	2	0.0213201	1	0	0.00419665	3626.93	1	33	0.126964	226.13
563	1982	3	0.268352	1	0	0.00502665	4011.15	2	329.5	0.0588997	852.285
564	1982	5	0.810717	18	20.6111	0.284852	1140.8	11	20.6111	0.201344	398.476
565	1982	2	0.0190158	1	87.5	0.00408538	3531.67	1	175	0.10698	166.86
566	1982	2	0.0345538	1	0	0.00424214	3660.51	4	55.25	2.6799	108.995
567	1982	4	0.111984	2	0	0.0128152	2484.67	4	266	0.138379	549.403
568	1982	6	0.621288	6	10.3333	0.100521	1220.52	18	52.6111	0.253109	561.666
569	1982	4	0.090678	1	177.571	0.00503055	4253.11	6	207.167	0.100072	239.635
570	1982	2	0.22715	1	162.6	0.00571001	4763.32	4	203.25	0.20922	413.308
571	1982	3	0.5928	3	31.7143	0.0162941	2649.62	4	55.5	0.0561937	1735.63
572	1982	3	0.0768318	1	506	0.00428307	3651.74	2	759	0.0797477	297.72
573	1982	4	0.697823	2	0	0.013983	4833.46	6	124.833	0.0946287	588.577
574	1982	4	0.806902	14	31.093	0.0884266	815.122	14	63.8125	0	964.066
575	1982	5	0.392151	2	0	0.0101803	3353.37	10	144.8	0.150176	621.74
576	1982	3	0.021198	1	0	0.0044973	3881.69	2	115	0.582533	291.67
577	1982	6	0.179147	2	0	0.00759158	3005.36	9	156.778	0.214267	463.167
578	1982	6	0.528996	2	0	0.0109242	4257.88	8	48.625	0.0717207	361.495
580	1982	4	0.647801	11	29	0.0760526	882.604	10	108.7	0.0760526	501.052
581	1982	4	0.594201	8	13.375	0.0500759	1570.96	4	13.375	0.0862881	541.707
582	1982	6	0.868718	15	64.9333	0.093741	763.024	9	64.9333	0.105411	820.327
583	1982	5	0.341294	2	0	0.00955551	2981.8	8	77.875	0.143057	621.601
584	1982	6	0.818742	25	47.04	0.216512	610.551	5	47.04	0.0571178	1371.5
585	1982	4	0.420462	1	0	0.00539901	3873.6	9	68.2222	0.431391	581.067
586	1982	5	0.451816	12	53	0.149295	2993.96	12	165.75	0.149295	2993.96
587	1982	3	0.14994	2	0	1.43054	1944.28	2	245.5	0.106307	588.515
588	1982	2	0.0274908	1	0	0.00416154	3594.03	1	13	0.0908214	217.56
589	1982	5	0.500786	1	0	0.0103511	6992.35	23	87.5652	0.316988	416.526
590	1982	3	0.1664	1	0	0.00569919	4726.62	7	65.1429	0.135231	281.656
591	1982	5	0.549707	11	16.5692	0.147665	971.445	11	15.0714	0	850.206
592	1982	5	0.788777	17	16.0845	0.0839941	844.265	17	35.5172	0	783.426
596	1982	6	0.443389	3	61.5333	0.0180349	2317.74	12	71.6667	0.0787936	681.036
598	1982	5	0.457075	7	0	0.0138258	1940.99	7	276.429	0.0138258	1940.99
599	1982	4	0.728743	2	0	0.0187945	3096.29	20	65.35	0.104947	523.287
603	1982	2	0.0811144	1	0	0.00442075	3790.01	2	150	0.127404	269.77
604	1982	3	0.170234	2	0	0.0153644	2412.88	2	0	0.087805	881.27
605	1982	3	0.348866	3	7.33333	0.171399	1707.23	4	7.33333	0.0196058	1889.68
606	1982	4	0.714952	11	36.5556	0.252724	1230.02	11	83.7333	0	908.419
607	1982	2	0.0159528	1	0	0.00420185	3633.56	1	679	0.133096	169.45
609	1982	4	0.396426	2	0	0.290347	2450.34	19	58.5789	0.136099	306.148
612	1982	1	#DIV/0!	1	0	0.004	3464.1	0	0	0	0
613	1982	3	0.459973	2	0	0.0442325	4260.38	9	116.889	0.0685402	736.841
614	1982	2	0.603998	3	0	0.232743	2936.15	13	24.6154	0.145278	526.145
615	1982	1	#DIV/0!	1	0	0.004	3464.1	0	0	0	0
616	1982	2	0.0318579	1	0	0.00410907	3546.86	1	0	0.0906243	258.06
617	1982	1	#DIV/0!	1	0	0.004	3464.1	0	0	0	0
618	1982	4	0.38229	4	0	0.281776	1615.82	10	42.7	0.0920071	616.349
619	1982	3	0.116957	1	0	0.00450247	3797.63	3	121	0.596517	366.79
620	1982	4	0.46808	4	12.5	0.0461336	2046.13	8	49.875	0.2153	183.445
621	1982	5	0.534687	15	16.4	0.194548	960.429	22	32.2727	0.194548	331.64
622	1982	4	0.572331	13	22.2308	0.13574	1105.81	22	36.5455	0.13574	263.486
623	1982	5	0.622736	4	4	0.05933	2029.13	17	46.8824	0.0957949	685.321
624	1982	5	0.585856	5	4.32432	0.114436	2360.01	5	99.2727	0	1283.76
625	1982	2	0.281908	1	0	0.00439739	3621.85	1	0	0.0215294	912.62
626	1982	1	#DIV/0!	1	0	0.004	3464.1	0	0	0	0
627	1982	2	0.511993	1	0	0.00588419	4514.71	1	0	0.0185282	1829.93
628	1982	2	0.111516	1	75.6667	0.00453337	3867.67	2	113.5	0.18182	290.65
629	1982	4	0.168874	1	477.4	0.0051371	4172.37	4	596.75	0.405569	367.005
630	1982	4	0.464385	1	39.2143	0.00801177	5740.79	13	42.2308	0.0953409	456.442
631	1982	4	0.576599	10	39.2432	0.0766902	1102.06	10	74.8889	0	753.561
632	1982	5	0.399124	3	9	0.0324874	3154.86	3	163.5	0	333.673
633	1982	6	0.210825	2	0	0.00922648	3759.66	15	114.8	0.161565	356.561
634	1982	4	0.395009	1	0	0.00982514	7189.8	13	57.1538	0.0861397	440.839
635	1982	4	0.590308	9	30.7179	0.0904721	1203.35	9	97	0	455.243
636	1982	4	0.727888	3	45.6667	0.0272993	2025.87	7	76.1429	0.0272993	999.461
637	1982	3	0.283362	1	70.5	0.0067924	5454.04	7	80.5714	0.100333	353.75
638	1982	6	0.689664	14	30.0714	0.0950143	1164.48	9	30.0714	0.0887514	880.63
639	1982	5	0.341895	3	37.3333	0.636082	2395.86	3	248	0	239.457
640	1982	6	0.851591	10	53.6	0.02596	1419.61	10	53.6	0.079428	626.468
641	1982	5	0.249199	2	0	0.00807381	2947.21	13	75.4615	0.11761	407.485
642	1982	5	0.497131	4	9	0.0357896	1994.21	4	10	0	681.71
643	1982	5	0.347511	1	0	0.00693965	5185.38	8	85.625	0.0656896	517.666
644	1982	4	0.134301	1	0	0.00509776	4257.04	3	731.333	0.0585129	499.64
645	1982	3	0.2789	1	0	0.00686976	5506.06	8	73.375	0.0766442	454.91
646	1982	3	0.265079	1	0	0.00611618	4852.62	4	5	0.111295	562.135
647	1982	5	0.758024	13	37.1579	0.117545	1020.1	13	96.3333	0	1039.54
648	1982	4	0.389243	1	0	0.00649364	4673.66	7	128.857	5.792	626.724
649	1982	5	0.619757	6	31.8333	0.0437816	2245.54	6	39.7059	0	734.772
650	1982	5	0.598519	11	24.25	0.0947555	1792.1	11	81.2727	0.0947555	1792.1
656	1982	6	0.660208	6	17	0.456668	1497.42	12	59.4167	0.456668	518.693
657	1982	4	0.392653	14	11	0.0730577	2977.88	14	65.5714	0.0730577	2977.88
658	1982	6	0.842614	16	39.4375	0.148134	846.356	12	39.4375	0.0994894	918.215
659	1982	5	0.764982	18	73	0.056194	1926.53	18	35.8333	0.056194	1926.53
660	1982	4	0.832831	8	16	0.0176339	2393.43	8	29.625	0.0176339	2393.43
661	1982	5	0.613678	20	43.6	0.151347	1556.52	20	64.15	0.151347	1556.52
662	1982	3	0.0213088	2	0	0.00422937	3650.88	2	232	0.00422937	3650.88
663	1982	2	0.985002	1	0	0.00664887	3293.46	1	0	0.00664887	3293.46
664	1982	2	0.00572618	1	0	0.00431163	3732.28	1	0	0.683633	270.37
665	1982	3	0.692055	2	0	0.0131631	2821.99	4	160.25	0.0301625	1322.32
666	1982	5	0.519928	1	0	0.00689231	4191.28	10	153.8	0.0537415	687.548
667	1982	2	0.0340761	1	0	0.0043115	3720.58	1	428	0.0832117	256.48
668	1982	2	0.0667564	1	0	0.00463445	3981.71	1	508	0.0753399	517.61
669	1982	4	0.234506	1	0	0.00726521	5842.03	8	78.875	0.154238	460.663
670	1982	6	0.391685	3	6.33333	0.069841	2663.14	3	168.875	0	305.755
671	1982	3	0.449063	5	0	0.201543	1358.59	9	104.667	0.241747	656.309
672	1982	2	0.204509	2	0	0.0237392	2468.72	3	21	0.0855778	650.687
673	1982	3	0.619438	9	17.5556	0.0807142	1781.95	1	945	0.21007	85.7
674	1982	2	0.152835	1	0	0.00512635	4341.63	1	97	0.0507397	969.19
675	1982	3	0.10675	1	0	0.00469735	3970.17	4	202.75	0.131015	273.738
676	1982	3	0.132279	1	0	0.00530039	4445.39	5	0	0.0808309	361.458
677	1982	2	0.00757045	1	0	0.00402401	3482.71	1	174	0.176514	95.78
678	1982	2	0.0389737	1	0	0.00414683	3576.28	2	33	0.199526	157.84
679	1982	4	0.912098	19	39.6842	0.0952927	959.2	8	39.6842	0.261878	517.094
680	1982	5	0.844057	49	29.102	0.194471	576.582	19	29.102	0.15651	428.966
681	1982	4	0.0423269	1	76.6	0.00528919	4538.16	14	82.0714	0.240731	99.5714
682	1982	4	0.647468	16	8.0625	0.791092	1140.37	17	35.4118	0.791092	259.041
683	1982	4	0.285181	4	0	0.0132835	1783.57	4	390	0.154535	1228.12
684	1982	4	0.739055	15	20.1475	0.127936	1096.41	15	81.4118	0	847.002
685	1982	1	#DIV/0!	1	0	0.004	3464.1	0	0	0	0
686	1982	2	0.012596	1	393	0.00449044	3884.48	1	786	0.433306	420.38
687	1982	3	0.363548	3	25.5	0.0248903	2492.82	3	51	0.0675235	1686.06
688	1982	3	0.133369	2	468.25	0.0694046	1928.62	2	936.5	0.0785397	646.925
689	1982	3	0.0933215	1	151.25	0.00430419	3653.74	3	201.667	0.0933914	266.17
690	1982	3	0.562308	8	54.5	0.12493	1358.21	0	54.5	0	0
691	1982	5	0.612541	9	38.8846	0.0947173	1342.16	9	68	0	926.239
692	1982	5	0.71914	26	41	0.0803611	1243.17	26	44.8462	0.0803611	1243.17
693	1982	5	0.34293	1	0	0.0115968	8244.81	19	106.316	0.111135	382.705
694	1982	5	0.0848708	1	0	0.00548819	4642	6	222.667	0.126834	241.067
695	#N/A	#N/A	#N/A	#N/A	#N/A	#N/A	#N/A	#N/A	#N/A	#N/A	#N/A
696	1982	3	0.442769	1	153.857	0.00760863	5623.38	6	179.5	0.0403641	792.648
697	1982	5	0.680854	7	22.5714	0.110279	1284.03	7	99.8571	0.110279	657.71
698	1982	4	0.24922	9	0	0.00692871	5473.03	9	97	0.00692871	5473.03
699	1982	5	0.303644	2	0	0.0165112	3227.44	7	233.571	0.0665555	606.686
700	1982	4	0.578671	3	32	0.0131072	2640.74	4	65.5	0.127962	496.535
701	1982	4	0.117635	1	0	0.0049324	4147.47	3	308	0.0509589	432.527
702	1982	4	0.639177	7	18.8696	0.0610508	1892.31	7	148.231	0	687.054
703	1982	2	0.0189607	1	0	0.0041781	3611.85	1	1313	0.0950473	147.75
704	1982	2	0.03292	1	0	0.00426623	3682.04	1	518	0.0736401	217.94
705	1982	5	0.507884	8	11.125	0.0537748	1790.21	11	65.4545	0.152586	369.106
706	1982	6	0.348818	21	1.71429	0.106771	1191.81	21	50.2857	0.106771	1191.81
707	1982	5	0.245169	3	6.33333	0.580488	1830.46	12	52.5	0.359001	361.837
708	1982	6	0.493559	2	0	0.052937	3362.79	19	32.5263	0.11277	553.261
709	1982	5	0.766912	21	45.9524	0.241699	808.252	10	45.9524	0.131408	406.813
711	1982	5	0.461619	22	0	0.0115897	7671.36	22	68.8636	0.0115897	7671.36
712	1982	4	0.146996	6	0	0.029606	2249.76	6	221.833	0.029606	2249.76
713	1982	6	0.636072	7	21.7143	0.240516	1181.27	14	92.6429	0.240516	674.906
714	1982	6	0.61215	5	20	4.27952	1709.64	11	93.9091	4.27952	541.991
715	1982	5	0.714463	17	85.8824	0.194502	890.524	9	85.8824	0.144294	642.739
716	1982	5	0.869013	7	42	0.800959	1853.73	4	42	0.0783633	974.935
717	1982	5	0.469685	8	7.6	0.206006	904.316	8	38.125	0.206006	904.316
718	1982	5	0.601894	9	17.1944	0.167819	1500.41	9	66.6	0	920.304
719	1982	4	0.950996	14	35.2143	0.110904	951.282	2	35.2143	0.0380604	1329.24
720	1982	4	0.946444	20	25.4	0.0822621	872.047	7	25.4	0.0726725	533.306
722	1982	6	0.663569	15	8.5	0.148363	1078.32	15	39.0667	0.148363	1078.32
723	1982	2	0.178905	1	0	0.00494718	4168.88	1	293	0.0301867	704.78
724	1982	5	0.526227	6	2.33333	0.13862	1437.94	6	6.6	0	894.613
725	1982	4	0.542691	4	73.75	0.0446787	1086.29	3	73.75	0.0914163	1618.18
726	1982	4	0.107682	1	0	0.00486943	4102.49	5	453.8	0.0665344	289.168
727	1982	1	#DIV/0!	1	0	0.004	3464.1	0	0	0	0
728	1982	5	0.472545	2	0	0.0129051	3625.33	17	49.6471	0.368574	417.106
729	1982	4	0.70237	7	66.2	0.0637891	1235.27	7	44	0	722.29
730	1982	4	0.588772	6	40.3333	0.0291039	2062.35	7	219.714	0.0913548	302.094
732	1982	3	0.117993	1	0	0.00485145	4089.79	2	204.5	0.0715739	468.01
733	1982	4	0.535925	13	18.4615	0.501714	1266.94	5	283.8	0.223098	436.108
734	1982	2	0.0741808	1	0	0.0041119	3528.91	1	0	0.0609349	475.66
735	1982	3	0.206037	2	0	1.13254	2431.01	6	191.333	0.158383	395.913
736	1982	4	0.360664	3	15	0.0548061	3410.66	3	340.667	0	122.657
737	1982	1	#DIV/0!	1	0	0.004	3464.1	0	0	0	0
738	1982	4	0.424526	1	0	0.0111741	7888.12	18	41.8333	0.0966794	411.021
739	1982	3	0.261548	1	0	0.00463882	3711.26	3	10.3333	0.176204	622.963
740	1982	4	0.510345	3	42.5	0.0771272	2769.55	23	48.0435	0.135241	420.053
742	1982	4	0.368434	7	29.88	0.119102	1281.59	18	39.1667	0.413015	369.724
743	1982	4	0.740911	8	18.875	0.0718092	1095.95	7	20.5714	0.22359	622.887
744	1982	3	0.238473	1	0	0.00568165	4617.04	5	91	0.0679469	490.704
745	1982	4	0.389002	3	50.1818	0.0874235	2153.7	8	66.5	0.0908142	627.197
746	1982	1	#DIV/0!	1	0	0.004	3464.1	0	0	0	0
747	1982	2	0.317054	1	324	0.00493596	4029.28	2	486	0.0313013	679.715
748	1982	1	#DIV/0!	1	0	0.004	3464.1	0	0	0	0
749	1982	2	0.234383	1	112.6	0.00530452	4417.96	4	140.75	0.106649	347.933
750	1982	1	#DIV/0!	1	0	0.004	3464.1	0	0	0	0
751	1982	4	0.81531	22	2	0.0672125	2901.03	22	21.5	0.0672125	2901.03
752	1982	5	0.586495	14	34.1786	0.1167	1104.78	14	95.9167	0	1132.32
753	1982	4	0.323728	1	0	0.00794734	6076.15	12	56.6667	0.238233	344.293
754	1982	5	0.530555	8	11	0.0650379	1408.85	6	225.333	0.129563	350.817
755	1982	4	0.741337	24	12.3333	0.235442	3554.72	24	52	0.235442	3554.72
756	1982	5	0.39802	2	49.4545	0.046076	3207.19	9	60.4444	0.19772	622.327
757	1982	3	0.248981	2	55.9	0.0754316	2544.02	8	64.375	0.0664726	401.385
758	1982	5	0.620726	4	76.5	0.0220789	2714.83	7	132.143	0.0220789	821.313
759	1982	4	0.530959	6	39.1923	0.0547593	1383.24	6	112.9	0	954.099
760	1982	5	0.0370726	2	0	0.462206	1924.87	4	356.5	0.175911	198.722
761	1982	3	0.199896	2	0	0.0674471	1996.32	6	23.5	0.115184	467.345
762	1982	2	0.00868861	1	0	0.00401463	3474.22	1	595	0.301651	191.44
763	1982	3	0.207025	2	0	0.222865	1889.88	2	137.5	0.0659423	544.505
764	1982	2	0.0250316	1	0	0.00425064	3672.04	1	378	0.096851	207.94
765	1982	4	0.552538	2	0	0.105966	2415.02	10	45.3	0.0763793	693.02
766	1982	4	0.548673	10	35.58	0.191248	976.06	10	89.5385	0	899.115
767	1982	6	0.611827	21	9.83333	0.0482956	1688.72	21	87.7143	0.0482956	1688.72
768	1982	3	0.0924061	1	0	0.00461312	3913.45	2	308.5	0.134814	332.935
769	1982	5	0.492205	2	21.5	0.0544168	3575.01	21	54.1429	0.117885	437.883
770	1982	6	0.734721	22	38	0.113172	932.626	10	38	0.126616	459.048
773	1982	5	0.691361	10	13.2	0.164742	1106.71	10	65.5714	0	816.583
774	1982	5	0.547577	10	31.8	0.154943	940.692	10	77.5	0.154943	940.692
775	1982	6	0.961478	21	37.5714	0.111419	605.177	11	37.5714	0.181339	1382.56
776	1982	5	0.360334	1	33.8889	0.00663426	4739.92	8	38.125	0.0660305	636.576
777	1982	4	0.689853	8	2.75	0.459638	881.645	8	73.5	0.459638	881.645
779	1982	5	0.390872	17	1.66667	0.0600451	2390.58	17	22.8824	0.0600451	2390.58
780	1982	4	0.791246	10	35.5227	0.0985864	1416.45	10	48.8	0	928.924
781	1982	4	0.16657	1	0	0.00648979	5367.55	10	119	0.184951	302.109
782	1982	6	0.749728	5	42.2	0.0735214	1946.24	5	42.2	0.0794739	685.718
783	1982	5	0.0843196	12	0	0.142085	2280.34	12	76.3333	0.142085	2280.34
784	1982	5	0.372486	4	19	0.0291332	1660.66	7	114.857	0.0767533	767.934
785	1982	4	0.460927	6	67.3103	0.0630941	1363.53	6	137.333	0	554.666
786	1982	6	0.568935	6	8.83333	0.0197093	1242.64	14	117.429	0.409782	686.656
787	1982	3	0.0763842	1	0	0.00404127	3448.3	2	136.5	0.111992	545.61
788	1982	1	#DIV/0!	1	0	0.004	3464.1	0	0	0	0
789	1982	1	#DIV/0!	1	0	0.004	3464.1	0	0	0	0
790	1982	3	0.0356781	1	0	0.00433401	3731.42	3	34.3333	0.166584	249.03
791	1982	4	0.670541	11	22.5455	0.086043	1086.06	8	105.375	0.0746834	497.156
792	1982	3	0.084758	1	42.4	0.00486214	4143.37	4	53	0.112898	368.665
793	1982	3	0.266971	3	0	0.159382	1916.2	14	58	0.102919	312.549
794	1982	3	0.0936693	1	0	0.00532496	4517.88	7	127.714	0.117556	221.977
795	1982	4	0.190065	1	0	0.00607314	4955.94	7	204.857	0.215089	393.64
796	1982	4	0.0675534	1	0	0.00494212	4215.29	4	487	0.267346	288.783
797	1982	2	0.0635565	1	0	0.00427123	3671.34	3	0.666667	0.139738	195.717
798	1982	1	#DIV/0!	1	0	0.004	3464.1	0	0	0	0
799	1982	1	#DIV/0!	1	0	0.004	3464.1	0	0	0	0
800	1982	1	#DIV/0!	1	0	0.004	3464.1	0	0	0	0
801	1982	4	0.962531	14	59.2143	0.351863	1041.17	6	59.2143	0.107213	589.028
802	1982	4	0.489701	6	50.6087	0.215414	1202.84	17	68.4706	0.249294	405.886
803	1982	3	0.122636	1	51.5	0.00656066	5515.52	11	56.1818	1.75084	198.637
804	1982	5	0.696732	12	12.5	0.293877	1319.1	17	36.1765	0.293877	407.882
805	1982	3	0.168115	2	0	0.00658745	2719.53	3	0	0.152504	941.867
806	1982	4	0.298272	3	9.33333	0.0425194	2164.67	10	151.3	0.0933637	490.535
807	1982	1	#DIV/0!	1	0	0.004	3464.1	0	0	0	0
808	1982	2	0.135674	1	466	0.0045162	3836.91	2	699	0.0540236	445.405
809	1982	3	0.360884	2	38.25	0.00743118	2867.94	2	76.5	0.0699205	1633.62
810	1982	1	#DIV/0!	1	0	0.004	3464.1	0	0	0	0
811	1982	2	0.173202	1	0	0.00439929	3711.36	1	0	0.0302965	678.59
812	1982	1	#DIV/0!	1	0	0.004	3464.1	0	0	0	0
813	1982	5	0.722361	6	31.6667	0.0866381	1548.51	29	41	0.0932811	573.18
814	1982	4	0.646818	4	11	0.132354	2809.02	25	70.96	0.189591	503.543
815	1982	4	0.173804	1	145.857	0.00459233	3741.53	6	170.167	0.123454	378.188
816	1982	5	0.555305	7	39.8571	0.0737	1299.27	4	69.25	0.0737	452.788
817	1982	5	0.768695	17	23.2941	3.41014	985.321	12	23.2941	0.11556	781.133
818	1982	5	0.597067	6	95	0.0405789	1527.04	10	52.7	0.0405789	569.105
819	1982	5	0.789372	9	112.444	0.0654015	1272.9	4	112.444	0.089958	600.523
820	1982	5	0.760979	9	19.7778	0.177213	1608.08	8	19.7778	0.0894767	386.855
821	1982	5	0.381832	2	0	0.0172005	2813.28	7	128.714	0.0622839	697.651
822	1982	4	0.261077	2	0	0.00997208	3787.44	9	84.2222	0.16023	519.031
823	1982	4	0.51343	5	13.4615	0.0596146	2075.07	5	170.222	0	994.863
824	1982	4	0.156768	2	0	0.0248616	2879.14	7	108.286	0.0852209	432.963
825	1982	1	#DIV/0!	1	0	0.004	3464.1	0	0	0	0
826	1982	4	0.422934	2	24.5	0.0741019	3159.14	18	51.5556	0.147468	406.152
827	1982	4	0.32236	2	7.5	0.0383644	2429.71	7	44.4286	0.212495	626.536
828	1982	5	0.536203	17	25.125	0.201504	1131.03	17	79.3529	0.201504	1131.03
829	1982	5	0.231283	1	0	0.00683067	5318.11	13	62.3077	0.24271	287.762
830	1982	5	0.199485	1	0	0.00558189	4477.56	6	119.167	0.240272	415.017
831	1982	5	0.743911	12	13.75	0.1001	1147.43	18	52.4444	0.1001	393.521
832	1982	5	0.604903	7	40.5714	0.106101	1494.04	15	38.6	0.138464	329.239
834	1982	6	0.484693	5	22	0.0390351	1300.44	22	33.5455	0.106002	539.602
835	1982	6	0.382917	5	22.8378	0.0241608	1967.76	5	90.5556	0	676.807
836	1982	6	0.783887	16	53.25	0.0914932	815.535	9	53.25	0.204408	703.246
837	1982	5	0.881989	8	24	0.0324608	1218.49	23	24	0.102139	722.777
838	1982	5	0.663772	15	11.2	0.171841	938.113	15	89.1333	0.171841	938.113
840	1982	3	0.644206	6	23.75	0.0566036	1065.47	6	38.8333	0.0566036	1065.47
841	1982	4	0.723354	4	20.4516	0.0243239	2732.19	4	186.125	0	403.325
842	1982	4	0.3329	1	0	0.00551128	4245.24	5	167.6	0.122426	700.766
843	1982	4	0.72884	3	60.3333	3.08069	2651.07	9	66.5556	0.0955925	332.478
844	1982	5	0.700209	21	34.75	0.0297377	1653.78	21	47.4762	0.0297377	1653.78
845	1982	5	0.765141	13	48.6923	0.304943	1048.89	17	38.4118	0.158253	631.245
846	1982	3	0.00954924	1	0	0.00405907	3510.53	2	92	0.488734	96.35
847	1982	4	0.590227	9	53.25	0.303592	1232.73	9	116	0.303592	1232.73
848	1982	3	0.0999556	1	0	0.00405206	3438.67	2	0	0.0625744	440.17
849	1982	2	0.022178	1	0	0.00405518	3504.33	1	1061	0.107388	200.24
850	1982	1	#DIV/0!	1	0	0.004	3464.1	0	0	0	0
851	1982	4	0.72787	4	15.0278	0.0442631	2579.95	4	86.6667	0	353.514
852	1982	3	0.729675	4	18	0.0640726	2384.47	6	42	0.0877743	647.505
853	1982	3	0.654959	3	64.6667	0.0445817	2521	2	410	0.157447	233
855	1982	3	0.0705846	1	0	0.00498656	4262.81	2	649	0.0949584	555.04
856	1982	3	0.486977	11	11.6364	0.313842	1322.09	2	190	0.328738	114.075
857	1982	2	0.240546	1	0	0.00518778	4314.75	1	171	0.0497479	1706.93
858	1982	2	0.107453	1	0	0.00447335	3819.05	2	35	0.0703646	418.705
859	1982	3	0.121118	1	0	0.00552039	4652.65	7	39.7143	0.199548	226.346
860	1982	4	0.219815	1	0	0.00656079	5178.64	6	244.167	0.626734	393.865
861	1982	4	0.329742	2	26	0.037588	2497.88	7	45.5714	0.151673	572.404
862	1982	2	0.0408595	1	0	0.00430807	3714.44	1	899	0.0655426	250.34
863	1982	4	0.350686	2	175.333	0.0987883	2569.01	7	225.429	0.0806881	507.453
864	1982	4	0.0370397	1	268.5	0.00428312	3681.51	3	358	0.105547	197.177
865	1982	4	0.234381	2	52.1875	0.0994105	2738.57	14	59.6429	0.161022	293.339
866	1982	2	0.295568	2	6	0.0311811	2029.34	1	0	0.0305854	1382.01
867	1982	1	#DIV/0!	1	0	0.004	3464.1	0	0	0	0
868	1982	3	0.332813	1	133	0.00561788	4320.36	2	199.5	0.058904	1202.1
869	1982	2	0.00838706	1	359.5	0.00402123	3480.04	1	719	0.17071	104.07
870	1982	2	0.762772	1	339.5	0.00621973	4193.72	1	679	0.00909608	1744.31
871	1982	1	#DIV/0!	1	0	0.004	3464.1	0	0	0	0
872	1982	1	#DIV/0!	1	0	0.004	3464.1	0	0	0	0
873	1982	1	#DIV/0!	1	0	0.004	3464.1	0	0	0	0
874	1982	5	0.40704	5	22.4737	0.210216	1367.92	14	30.3571	0.103227	517.27
875	1982	5	0.788298	4	9	0.081183	2074.51	18	48.6667	0.692857	1016.95
876	1982	5	0.589692	2	0	0.0118632	3189.94	12	117.75	0.0841566	685.655
877	1982	5	0.467193	5	4.2	0.0347605	1772.43	8	63.75	0.0347605	351.839
878	1982	4	0.567981	15	0	0.248943	2617.81	15	67.6667	0.248943	2617.81
879	1982	5	0.759076	22	23.1818	0.0886656	822.955	10	23.1818	0.152564	677.156
880	1982	6	0.735617	20	0	0.200655	1375.89	20	34.9	0.200655	1375.89
881	1982	5	0.362963	2	63.0909	0.00769765	2878.58	9	77.1111	0.219714	586.107
882	1982	4	0.40087	7	18.6222	0.237032	972.68	7	44.5	0	885.392
883	1982	4	0.393019	6	16.7941	0.0927413	1807.93	6	182.875	0	1419.08
884	1982	4	0.201558	1	0	0.00497585	4046.55	6	132.167	0.0748943	413.33
885	1982	2	0.0257829	1	0	0.00409867	3540.44	2	564.5	0.407042	141.645
886	1982	5	0.084422	1	0	0.0058219	4921.93	8	61.5	0.249553	246.551
887	1982	6	0.530261	9	14.0909	0.651581	1091.61	9	59.7619	0	676.051
888	1982	4	0.573573	6	7.5	0.254371	1463	17	58.4118	0.195204	519.312
889	1982	5	0.430389	3	13.3333	0.0688362	2445.92	12	117.167	0.0755505	594.896
890	1982	3	0.189874	2	13	0.101919	2012.25	4	101	0.0827825	782.332
891	1982	4	0.120139	1	0	0.00522185	4366.01	3	226	0.093492	444.693
892	1982	4	0.289312	4	3	0.107222	1338.58	10	132.7	0.285699	379.319
893	1982	5	0.743128	13	22.8511	0.107862	910.704	13	58	0	1004.64
894	1982	5	0.583587	5	0	0.0257418	1646.29	9	3.11111	0.0257418	403.693
895	1982	6	0.310075	2	45.2857	0.0157263	2870.22	12	52.8333	0.124187	448.452
896	1982	3	0.568379	6	18.3333	0.653791	1557.94	1	298	0.0825343	400.94
897	1982	6	0.821074	11	43.6364	0.045137	1192.76	9	43.6364	0.261839	713.992
898	1982	5	0.601331	13	21.1538	0.0972468	1065.91	11	21.1538	0.069934	1575.43
899	1982	6	0.840133	20	23.55	0.134647	736.158	18	23.55	0.0997297	767.939
900	1982	5	0.381123	14	0	0.0367069	2860.29	14	42.7143	0.0367069	2860.29
901	1982	5	0.619805	11	44.6667	0.217769	1929.27	11	33	0.217769	1929.27
902	1982	4	0.0736628	5	0	0.170143	2002.36	5	130.2	0.170143	2002.36
903	1982	2	0.0392748	1	0	0.00437033	3768.89	1	20	0.100474	366.2
904	1982	4	0.706196	8	10.36	0.0516379	1963.64	8	54.6	0	1046.57
905	1982	5	0.558638	7	40.5714	0.0718307	1593.74	14	92.6429	0.0718307	317.298
906	1982	5	0.61912	16	26.4265	0.306542	852.952	16	31.9	0	1159.56
907	1982	5	0.227925	3	12.6667	0.0951625	1869.41	5	100.2	0.0666913	731.748
908	1982	5	0.659861	9	60.4444	0.125725	1448.12	10	60.4444	0.183102	620.489
909	1982	2	0.257009	2	0	0.00929519	2487.95	1	0	0.0464627	1740.37
910	1982	1	#DIV/0!	1	0	0.004	3464.1	0	0	0	0
911	1982	1	#DIV/0!	1	0	0.004	3464.1	0	0	0	0
912	1982	4	0.123047	1	0	0.0044854	3755.82	4	112.75	0.0845583	473.803
913	1982	3	0.744702	4	41.5	0.0488861	2280.09	8	88.75	0.0965377	375.598
914	1982	3	0.263032	1	0	0.00749193	5981.01	7	111.429	0.0566803	418.723
915	1982	2	0.0690172	1	0	0.00413934	3555.17	1	0	0.0548698	392.46
917	1982	3	0.473179	7	0	0.0655969	1897.78	1	267	0.354646	349.39
918	1982	3	0.438431	2	0	1.90775	2668.31	2	563.5	0.0271291	1567.68
919	1982	2	0.218853	1	0	0.00658633	5504.32	7	60.1429	0.203671	342.903
920	1982	3	0.313493	1	0	0.00634055	4996.85	7	100.429	0.124643	412.684
921	1982	4	0.465784	9	16.5556	0.058875	1393.43	7	115.429	0.125936	247.686
922	1982	1	#DIV/0!	1	0	0.004	3464.1	0	0	0	0
923	1982	4	0.182725	1	0	0.00597425	4833.03	5	14.8	0.12535	479.53
924	1982	4	0.433265	2	0	0.142961	2410.28	7	78.2857	11.3279	650.034
925	1982	4	0.634188	3	8	0.0303923	2524.04	6	131.333	0.0303923	356.557
926	1982	2	0.00469486	1	147	0.0041404	3584.38	1	294	0.3805	120.28
927	1982	2	0.311894	2	46.2857	0.257254	3242.77	5	64.8	0.069944	654.606
928	1982	5	0.713851	7	27	0.124857	1510.71	14	36.4286	0.124857	446.924
929	1982	3	0.580201	5	0	0.0282346	2833.03	1	0	0.0827297	2087.3
930	1982	4	0.383229	2	8.5	0.0230985	5393.21	38	45.8684	0.14831	275.673
931	1982	2	0.0323748	1	458.5	0.0042479	3666.46	1	917	0.0697319	202.36
932	1982	2	0.0325147	1	359.5	0.00406049	3504.64	1	719	0.0831791	242.61
933	1982	2	0.159319	2	105.75	0.00775284	2779.24	2	211.5	0.106269	1215.1
934	1982	4	0.110307	1	592.6	0.00580303	4883.54	4	740.75	0.0726691	354.86
935	1982	1	#DIV/0!	1	0	0.004	3464.1	0	0	0	0
936	1982	1	#DIV/0!	1	0	0.004	3464.1	0	0	0	0
937	1982	4	0.161676	2	114.5	2.32864	2115.5	6	152.667	0.162327	367.658
938	1982	4	0.621962	2	0	0.00879129	3647.64	6	209.667	0.00879129	336.592
939	1982	3	0.095752	1	190.143	0.00542346	4608.07	6	221.833	0.0864547	211.64
940	1982	4	0.540242	7	7.57143	0.0696353	1358.6	5	72.8	0.0696353	1076.15
941	1982	5	0.356451	26	7	0.0853429	1614.34	26	123.923	0.0853429	1614.34
942	1982	6	0.599867	19	3.25	0.0513762	2139.01	19	66.7895	0.0513762	2139.01
943	1982	4	0.706782	7	34	0.0906545	1343.49	7	34	0.0798875	589.271
944	1982	5	0.679353	7	12.3235	0.0694371	1447.53	7	45.1818	0	869.555
945	1982	3	0.346321	1	0	0.00598335	4553.41	4	37	0.0941448	603.96
946	1982	3	0.219248	3	0	0.02385	1932.02	2	41.5	0.0639482	1405.17
947	1982	4	0.0625101	1	0	0.00536522	4579.01	7	26.5714	0.216	220.97
948	1982	4	0.0586081	1	0	0.00479883	4094.5	5	404.8	0.402264	201.974
949	1982	3	0.601923	2	11.5	0.0080768	3260.15	1	709	0.0390603	529.6
950	1982	4	0.793452	38	5.72727	0.485343	1036.09	38	42.2105	0.485343	1036.09
951	1982	3	0.397759	6	4.66667	0.450791	1137.99	13	88.6923	0.118305	412.573
952	1982	5	0.233785	4	5	1.55477	1407.52	6	136.167	0.199014	685.722
953	1982	5	0.0416481	1	0	0.00478046	4097.27	6	415	0.352672	179.808
954	1982	2	0.0658074	1	0	0.00460211	3954.47	2	208	0.100253	245.185
955	1982	5	0.369523	4	7	0.0324644	1628.43	10	97.4	0.229397	752.715
956	1982	3	0.992116	19	13.1053	0.0605606	960.576	0	13.1053	0	0
957	1982	5	0.605279	6	1.66667	0.0440433	1427.64	9	74	0.0440433	1004.32
958	1982	3	0.445314	1	0	0.00831582	6113.89	8	37.375	0.197034	597.875
959	1982	5	0.805666	7	69.7143	0.0464172	1639.73	6	69.7143	0.101595	597.208
960	1982	6	0.75773	8	57.75	0.0427013	1448.14	11	57.75	0.161322	571.121
961	1982	6	0.722953	10	17.1	0.121338	814.881	12	17.1	1.75269	1162.26
962	1982	5	0.721504	13	14.2	0.348861	1860.48	13	65.5385	0.348861	1860.48
964	1982	4	0.512835	3	0	0.00827417	2759.78	3	166.667	0.00827417	2759.78
965	1982	5	0.765107	6	55	0.0267704	1663.84	5	55	1.30335	427.558
966	1982	5	0.0360026	1	0	0.00462657	3973.46	6	59.1667	0.210235	133.025
967	1982	4	0.628376	2	0	0.0373573	2821.1	15	63.8	0.182581	470.649
968	1982	5	0.783967	21	45.1429	0.0702724	709.062	9	45.1429	0.116302	679.103
969	1982	5	0.722498	10	14.1	0.0578642	1329.82	10	119.1	0.0578642	599.304
970	1982	6	0.569234	10	56.9811	0.0688105	1014.45	10	52.7727	0	717.761
971	1982	3	0.869148	9	38.05	0.201686	1354.26	9	79	0	1029.86
972	1982	3	0.353859	2	0	0.00731865	2743.26	3	32	0.0572482	1134.22
973	1982	1	#DIV/0!	1	0	0.004	3464.1	0	0	0	0
974	1982	4	0.462419	2	202.933	0.0139996	4396.05	2	93.125	0	331.248
975	1982	4	0.250136	1	0	0.00645537	5152	9	131.444	0.14514	438.917
976	1982	4	0.641072	9	17.5556	0.144377	1395.17	8	41.125	0.0985833	529.837
977	1982	3	0.257625	1	0	0.00537003	4292.9	4	169.75	1.05933	634.365
978	1982	4	0.47538	4	34	0.0848696	1922.89	2	534	0.0848696	320.855
979	1982	4	0.449643	9	13.3333	0.0775256	1265.4	3	816	0.196129	189.96
980	1982	3	0.379243	1	0	0.0110642	8225.45	10	106.1	0.110255	626.398
981	1982	3	0.315768	1	0	0.00782143	6201.81	6	89.3333	0.0677262	555.528
982	1982	3	0.638069	10	18	0.0870751	1279.42	2	521.5	0.0870751	102.53
983	1982	3	0.603959	4	0	0.0235367	3040.87	4	137.5	0.271069	220.065
984	1982	2	0.107417	1	0	0.00484644	4137.6	2	220	0.0869105	336.75
985	1982	4	0.803725	7	0	0.0504272	1650.6	11	227.273	0.0504272	515.592
986	1982	1	#DIV/0!	1	0	0.004	3464.1	0	0	0	0
987	1982	4	0.596659	9	23.4444	0.470803	1262.44	5	175	0.470803	465.982
988	1982	2	0.0566667	1	207.5	0.00452688	3894.86	1	415	0.0763691	430.76
989	1982	3	0.229639	1	77.7778	0.00796011	6428.77	8	87.5	0.0965486	468.419
990	1982	4	0.635988	9	27.4444	0.609067	1517.13	13	88.9231	0.188123	277.569
991	1982	4	0.192862	2	0	0.0516851	3036.69	14	82.5	0.130507	308.786
992	1982	4	0.571772	13	35.8462	0.137744	775.956	13	48.5385	0.137744	399.502
993	1982	3	0.0549298	1	470	0.0046342	3971.43	3	626.667	0.104273	223.243
994	1982	2	0.00866408	2	7.66667	0.792064	1738.73	1	23	0.241306	152.65
995	1982	2	0.530397	1	19.3333	0.00741432	5648.15	2	29	0.0279961	1092.03
996	1982	1	#DIV/0!	1	0	0.004	3464.1	0	0	0	0
997	1982	1	#DIV/0!	1	0	0.004	3464.1	0	0	0	0
998	1982	4	0.179918	2	52.1667	0.00834599	2647.71	4	78.25	0.076648	830.435
999	1982	2	0.0424993	1	88	0.00419424	3615.53	2	132	0.115135	205.875
1000	1982	5	0.232144	1	160.111	0.005508	4377.12	8	180.125	0.0777108	363.955
1001	1982	3	0.118077	2	104.167	0.352596	2351.82	10	125	0.176516	183.38
1002	1982	3	0.584958	9	20.8889	0.131673	1079.65	3	20.8889	0.0901549	268.42
1003	1982	5	0.534829	9	13	0.034323	2077.38	9	69.1111	0.034323	2077.38
1004	1982	4	0.338678	14	0	0.00979836	7408.94	14	67.3571	0.00979836	7408.94
1005	1982	5	0.892091	12	27.9167	0.106702	1024.25	5	27.9167	1.38539	933.398
1006	1982	2	0.302318	1	0	0.00527633	4323.61	1	205	0.018987	884.62
1007	1982	4	0.397486	7	47.3125	0.217529	1086.12	7	157.222	0	866.003
1008	1982	4	0.257982	1	0	0.00518166	4049.98	3	151	0.056058	716.81
1009	1982	5	0.349344	1	0	0.00811778	5906	7	298.571	0.0825977	590.907
1010	1982	5	0.169943	1	0	0.00691529	5640.4	13	96.0769	0.146012	240.482
1011	1982	4	0.666904	5	35.2	0.51185	1732.89	2	80.5	0.0382389	1109.13
1012	1982	4	0.529561	3	34.6667	0.0605863	2552.29	18	22.4444	0.187164	466.871
1013	1982	5	0.35103	4	5	0.0234505	1929.9	7	141.429	0.0981944	835.037
1014	1982	3	0.0155426	2	0	0.299616	1834.38	2	592	0.152589	143.125
1015	1982	3	0.10733	1	0	0.00505539	4274.1	3	366.667	0.119406	270
1016	1982	5	0.296331	1	0	0.0085019	6494.34	13	90.3846	0.107403	475.892
1017	1982	5	0.540122	3	0	0.0137999	2526.1	5	312.8	0.0137999	384.158
1018	1982	3	0.790699	8	11.75	0.0644038	1568.61	8	30.7143	0	748.483
1019	1982	4	0.369032	3	19.3125	0.0809958	1745.72	13	23.6923	0.136177	411.848
1020	1982	4	0.758924	8	80.6	0.116693	919.8	8	163.333	0	1174.7
1021	1982	4	0.555305	2	18	0.00855688	2980.07	4	106	0.00855688	322.365
1022	1982	6	0.855394	14	52.8571	0.0599249	979.156	15	52.8571	0.106241	644.755
1023	1982	6	0.682353	10	122	0.054486	1232.01	10	38.2273	0	959.346
1024	1982	5	0.345508	15	0	0.00755929	5614.46	15	114.667	0.00755929	5614.46
1025	1982	4	0.431004	10	24	0.0156493	1733.17	10	50.1	0.0156493	1733.17
1026	1982	3	0.314576	1	119	0.00496009	3870.47	3	158.667	0.0438874	814.933
1027	1982	4	0.387277	3	87.6667	0.0509782	1363.25	6	120.5	0.0565013	731.075
1028	1982	5	0.804767	21	47.6667	0.11734	701.076	13	47.6667	0.0886852	680.028
1029	1982	4	0.73733	8	14	0.052281	1291.34	7	164.714	0.052281	615.199
1030	1982	4	0.613939	10	16.9	0.207284	770.514	5	99.6	0.207284	746.412
1031	1982	2	0.84656	5	6	0.71047	1580.46	0	0	0	0
1032	1982	4	0.891161	12	29.7091	0.193238	884.926	12	49.1667	0	1137.76
1033	1982	3	0.397309	1	0	0.00624889	4659.9	6	180.833	0.0596587	546.76
1034	1982	2	0.287887	2	0	0.0123236	2465.89	1	0	0.0403201	1758.18
1035	1982	5	0.336708	2	0	0.0406691	2039.96	8	88	0.126578	593.523
1036	1982	4	0.527815	1	0	0.00824128	5636.82	11	197.545	0.0743426	667.451
1037	1982	4	0.344959	2	5.5	0.138621	3886.1	26	36.9231	0.14265	323.188
1038	1982	4	0.413777	1	0	0.00796086	5865.31	15	56.8667	0.191543	405.355
1039	1982	6	0.436727	7	30.8571	0.0449752	1525.75	14	51.8571	0.114394	250.744
1040	1982	3	0.677145	9	11	0.0625488	1820.46	2	223.5	0.116442	781.45
1041	1982	2	0.351271	1	0	0.00755184	6107.66	9	64.8889	0.086971	359.694
1042	1982	4	0.0787201	1	0	0.00456756	3876.81	3	124	0.162017	336.99
1043	1982	4	0.488003	10	9.2	0.0415264	1641.86	3	304	0.400179	235.017
1044	1982	4	0.227453	2	7.5	0.0486042	2358.7	9	101.222	0.383196	364.896
1045	1982	3	0.523449	3	0	0.0156907	2459.81	3	201.667	0.105925	276.74
1046	1982	3	0.414057	1	0	0.00558528	4073.36	4	108.25	0.242918	564.923
1047	1982	4	0.109086	1	0	0.00478381	4029.25	6	295	0.0965178	300.962
1048	1982	4	0.604907	5	29.2	0.0591286	1932.98	13	68.6154	0.0591286	325.493
1049	1982	2	0.0108429	1	574.667	0.00407352	3524.44	2	862	0.268092	89.4
1050	1982	2	0.329843	1	8.66667	0.00663166	5395.12	5	10.4	0.419635	420.468
1051	1982	5	0.769447	16	12.3125	0.458341	957.027	6	12.3125	0.0737633	516.328
1052	1982	4	0.636624	11	22	0.0615425	1593.48	6	239.833	0.0615425	610.895
1053	1982	4	0.786921	31	21.7419	0.410636	609.676	9	21.7419	0.199251	205.787
1054	1982	1	#DIV/0!	1	0	0.004	3464.1	0	0	0	0
1055	1982	2	0.0561817	1	262.333	0.00430382	3703.19	2	393.5	0.208767	246.815
1056	1982	2	0.730977	2	0	0.0159994	2977.02	3	145.333	0.0159994	1190.41
1057	1982	1	#DIV/0!	1	0	0.004	3464.1	0	0	0	0
1058	1982	1	#DIV/0!	1	0	0.004	3464.1	0	0	0	0
1059	1982	2	0.18688	2	0	0.00985025	2577.55	1	0	0.0753539	1860.73
1060	1982	2	0.609396	2	66.8	0.0554112	2928.89	3	111.333	0.0535404	1014.59
1061	1982	3	0.0337756	1	398	0.00452365	3896.3	3	530.667	0.110442	170.16
1062	1982	2	0.111513	1	200.8	0.00518833	4426.46	4	251	0.089145	261.585
1063	1982	3	0.0612722	1	243.5	0.00486209	4165.04	3	324.667	0.0866443	233.647
1064	1982	3	0.56053	5	0	0.0642238	2219.33	5	89.4	0.0642238	2219.33
1065	1982	5	0.70821	16	2.6	0.26732	1683.96	16	53.625	0.26732	1683.96
1066	1982	5	0.288765	7	10	0.0477041	1263.52	7	145.857	0.0477041	1263.52
1067	1982	4	0.536338	5	14.6	0.151625	1717.05	4	316.5	0.151625	152.435
1068	1982	1	#DIV/0!	1	0	0.004	3464.1	0	0	0	0
1069	1982	3	0.0621087	1	0	0.00434353	3718.88	4	113.25	0.13106	250.72
1070	1982	4	0.176036	1	0	0.00525461	4316.23	7	155	0.0825581	324.24
1071	1982	5	0.307038	4	6.5	0.155673	1292.17	11	91.1818	0.171693	401.048
1072	1982	4	0.0196023	1	0	0.00440071	3795.72	4	446.5	0.973248	102.42
1073	1982	4	0.666655	8	16.75	0.0611952	1318.96	9	25.1111	0.163499	351.37
1074	1982	5	0.390451	1	0	0.0092312	6543.66	16	99.1875	0.130331	443.731
1075	1982	3	0.566285	8	14.875	0.0544941	1799.32	3	358	0.566711	152.917
1076	1982	1	#DIV/0!	1	0	0.004	3464.1	0	0	0	0
1077	1982	3	0.163671	1	0	0.00445466	3715.32	3	60.6667	0.102463	509.443
1078	1982	4	0.0239282	1	0	0.00416984	3594.39	3	623.667	0.272486	215.463
1079	1982	4	0.594233	6	9.16667	0.380453	1129.85	3	0	0.380453	786.363
1080	1982	6	0.788116	15	23.3333	0.149002	1226.91	5	23.3333	0.108082	806.954
1081	1982	3	0.209077	1	0	0.00579786	4759.69	5	16	0.265155	368.762
1082	1982	6	0.765073	10	34.7	0.0905262	1224.53	11	34.7	0.116858	506.54
1083	1982	4	0.0573552	1	54.25	0.00414597	3545.57	3	72.3333	0.114456	350.853
1084	1982	6	0.918809	24	27.5833	0.0847096	619.278	13	27.5833	0.0664408	1169.26
1085	1982	6	0.844987	18	59.5	0.188571	629.183	11	59.5	0.077565	1055.94
1086	1982	6	0.821442	18	52.6667	0.14632	626.681	11	52.6667	0.0591172	960.267
1087	1982	5	0.715105	3	0	0.0153376	2358.83	3	0	0.0329368	1315.57
1088	1982	4	0.198466	3	10.8333	0.0600034	1368.9	3	21.6667	0.0500486	652.517
1089	1982	5	0.566733	8	30.625	0.0400403	1628.87	13	85.3077	0.3045	420.599
1090	1982	4	0.135713	2	0	0.0280195	2035	7	25	0.0907147	342.666
1091	1982	5	0.677745	10	22.1	0.156993	1017.27	8	146.5	0.164774	543.332
1092	1982	4	0.566443	2	66.1667	0.0105271	3070.37	4	99.25	0.0416851	1272.89
1093	1982	4	0.733239	3	10	0.0673227	2436.05	3	80.3333	0.124011	821.613
1094	1982	4	0.398828	2	0	0.0124422	3323.12	9	34.2222	0.24671	584.799
1095	1982	2	0.0879279	1	0	0.00443654	3799.55	2	110	0.0795581	337.2
1096	1982	5	0.328628	4	0	0.278805	1144.91	8	224.125	0.0742019	487.105
1097	1982	4	0.623269	6	6.83333	0.495502	742.932	10	129.1	0.0824589	769.649
1098	1982	3	0.0203907	1	0	0.00420673	3632.25	2	167.5	0.122381	157.685
1099	1982	4	0.874799	27	16.8889	0.109278	868.813	43	31.093	0.109278	453.1
1100	1982	3	0.138124	2	0	0.45053	2382.64	7	232	0.138557	232.406
1101	1982	5	0.421822	3	0	0.0360033	3021.28	5	251.4	0.119623	278.244
1103	1982	2	0.177987	1	0	0.00596791	5029.94	5	125.4	0.11504	382.188
1104	1982	3	0.190534	1	0	0.00640198	5267.77	7	138.286	0.126149	333.37
1105	1982	2	0.158774	1	0	0.00508147	4298.81	2	120	0.0559268	516.685
1106	1982	4	0.260756	2	8.5	0.0340691	2122.2	4	42.25	0.0916831	683.71
1107	1982	3	0.590433	4	3.5	0.0274726	2365.79	2	224	0.138349	142.845
1108	1982	4	0.24666	2	42.5	0.044697	2368.22	8	99.875	0.128591	378.561
1109	1982	4	0.828212	13	11.4615	4.21381	1290.06	28	48.3214	0.123931	373.083
1110	1982	4	0.302845	1	0	0.0059829	4607.68	3	54.3333	0.049303	1082.59
1111	1982	4	0.204967	1	256.375	0.00578565	4721.19	7	293	0.0678131	389.604
1112	1982	2	0.02468	2	287.333	0.566006	1809	1	862	0.128967	272.36
1113	1982	3	0.32578	2	14	0.00880945	3361.18	3	23.3333	0.0612477	1183.21
1114	1982	4	0.796517	10	13.8222	0.125753	1215.7	10	179.75	0	809.357
1115	1982	4	0.429433	1	127.714	0.00860812	6021.06	6	149	0.105821	631.28
1116	1982	4	0.220359	4	27.3846	0.206504	1128.31	9	30.8889	0.119119	389.076
1117	1982	2	0.0165038	1	0	0.00412272	3564.92	1	0	0.112755	149.29
1118	1982	3	0.110185	2	197.75	0.0150553	2437.45	2	395.5	0.0877602	873.75
1119	1982	1	#DIV/0!	1	0	0.004	3464.1	0	0	0	0
1120	1982	1	#DIV/0!	1	0	0.004	3464.1	0	0	0	0
1121	1982	3	0.0955319	2	92.75	0.0286014	2113.7	2	185.5	0.0918179	736.725
1122	1982	1	#DIV/0!	1	0	0.004	3464.1	0	0	0	0
1123	1982	2	0.174891	1	97.75	0.00435628	3673.86	3	130.333	0.105696	308.707
1124	1982	3	0.109885	1	156.625	0.00542312	4592.87	7	179	0.0955765	199.081
1125	1982	4	0.0379288	1	274.667	0.00491291	4221.49	5	329.6	0.117411	151.478
1126	1982	4	0.180696	2	101	0.0114271	2311.14	4	146.25	0.109699	676.805
1127	1982	4	0.406776	8	2.6	0.288155	1528.71	8	151.125	0.288155	1528.71
1128	1982	6	0.351469	11	7.6	0.0481925	1470.24	11	149.727	0.0481925	1470.24
1129	1982	5	0.659604	9	35.5556	0.149026	1593.03	9	35.3333	0.199318	503.143
1130	1982	5	0.683161	6	40.5	0.0669984	1627.61	6	50.25	0	923.5
1131	1982	2	0.455223	2	0	0.00682548	2662.9	1	0	0.0303792	2517.86
1132	1982	4	0.624474	10	0	0.0330582	2472.45	10	77.9	0.0330582	2472.45
1133	1982	5	0.468464	7	10.2857	0.0942933	880.91	17	49.2941	0.117538	478.682
1134	1982	4	0.406551	5	59.4	0.0954818	1524.74	3	257.667	0.157776	103.13
1135	1982	5	0.427256	3	7.33333	0.0197795	2548.74	6	296.667	0.17152	276.63
1136	1982	4	0.291456	2	11	0.210188	3097.36	10	113	0.143541	471.128
1137	1982	5	0.713784	23	28.5714	0.13718	721.487	23	28.875	0	741.857
1138	1982	2	0.199457	1	0	0.00510333	4282.54	1	404	0.030982	832.17
1139	1982	1	#DIV/0!	1	0	0.004	3464.1	0	0	0	0
1140	1982	5	0.562572	5	47.75	0.0952704	2198.76	5	76.1176	0	585.298
1141	1982	5	0.645145	3	0	0.0898905	2044.97	3	224	0	554.004
1142	1982	6	0.577391	9	23.6222	0.736152	1273.58	9	34.1304	0	764.804
1143	1982	4	0.44616	4	87	0.114287	1784.93	6	47	0.132066	242.37
1144	1982	5	0.428998	14	0	0.0210465	3411.11	14	60.6429	0.0210465	3411.11
1145	1982	3	0.0120443	1	12.25	0.00426727	3689	3	16.3333	0.406748	87.93
1146	1982	5	0.706627	7	16.7143	0.0612592	1730.54	13	69.7692	0.0612592	541.668
1147	1982	5	0.849621	13	37.3158	0.153323	688.904	13	31.619	0	837.803
1148	1982	4	0.542389	18	31.6667	0.119222	2039.09	18	60.9444	0.119222	2039.09
1150	1982	4	0.705897	3	0	0.0238904	2686.45	7	20.5714	0.0238904	566.054
1151	1982	5	0.698467	6	4	0.0535197	1955.85	9	66.7778	0.0535197	458.826
1152	1982	5	0.70195	21	41.7619	0.0855803	718.745	5	41.7619	0.0792399	1612.64
1153	1982	4	0.572671	9	5.22222	0.0927877	1158.14	4	244.25	0.0927877	563.485
1154	1982	6	0.77598	8	47.625	0.0429743	1198.5	4	47.625	0.0448346	1426.48
1155	1982	4	0.356912	3	0	0.0584323	1299.37	8	61.375	0.0610792	593.987
1156	1982	3	0.121091	1	0	0.00512464	4327.78	2	430.5	0.0409671	431.84
1157	1982	4	0.247992	1	0	0.0070166	5590.63	10	57.4	0.311223	348.195
1158	1982	4	0.43437	3	0	0.036473	1643.72	4	17.75	0.0438633	997.295
1159	1982	4	0.329195	3	0	0.242935	1646.16	5	127.4	0.191805	663.676
1160	1982	1	#DIV/0!	1	0	0.004	3464.1	0	0	0	0
1161	1982	5	0.638061	15	32.0137	0.21221	1118.44	15	48.1333	0	349.273
1162	1982	4	0.427349	9	10.5556	3.34424	1633.31	7	153.429	0.202753	217.917
1163	1982	4	0.254146	1	0	0.00691133	5395.56	7	167	0.314505	383.556
1165	1982	3	0.171214	1	0	0.00602236	4984.19	6	141	0.0732135	383.558
1166	1982	3	0.144076	1	0	0.00603288	5064.03	9	33.1111	0.120853	249.069
1167	1982	3	0.455996	1	0	0.00745829	5446.85	6	74.3333	0.811887	656.328
1168	1982	4	0.220216	3	0	0.0852063	1749.26	4	397.75	0.0711078	673.312
1169	1982	2	0.299211	1	0	0.00549712	4508.1	2	26	0.130593	651.39
1170	1982	4	0.591053	10	20.5	0.159583	1426.61	7	137.429	0.159583	222.906
1171	1982	2	0.0163593	1	0	0.00401477	3471.63	1	14	0.183459	240.45
1172	1982	4	0.572709	11	15.0909	0.082798	1677.7	9	152.556	0.144146	271.768
1173	1982	4	0.57688	6	55.6667	0.0533198	1602.64	9	87.7778	0.0533198	387.942
1174	1982	3	0.254579	1	68	0.00452378	3642.58	2	102	0.0427611	766.735
1175	1982	2	0.0269289	1	0	0.00398848	3444.8	1	0	0.12551	293.48
1176	1982	4	0.346778	2	141.846	0.0531448	2715.66	11	166.818	0.168586	361.326
1177	1982	3	0.500155	2	23.6	0.0109936	3454.86	3	39.3333	0.0600337	1315.17
1178	1982	4	0.195106	2	39.5	0.245275	2740.82	14	42.5714	0.148122	256.059
1179	1982	3	0.0208542	1	212.333	0.00430386	3715.27	2	318.5	0.150136	149.82
1180	1982	1	#DIV/0!	1	0	0.004	3464.1	0	0	0	0
1181	1982	3	0.575851	5	7.2	0.0465275	1911.71	1	7.2	0.081592	211.16
1182	1982	1	#DIV/0!	1	0	0.004	3464.1	0	0	0	0
1183	1982	2	0.0735198	2	0	0.0495775	1881.69	1	0	0.0754627	582.7
1184	1982	3	0.396741	3	74.2	0.0214663	1832.43	2	185.5	0.0532296	1560.11
1185	1982	2	0.813453	2	27.6667	0.133899	2306.77	1	83	0.00968601	2108.63
1186	1982	3	0.0521669	1	240.5	0.00435758	3737.51	3	320.667	0.0994228	205.5
1187	1982	4	0.163196	3	191.7	0.106603	1970.55	7	272.429	0.109941	412.893
1188	1982	4	0.359839	2	114.143	0.00851947	3039.82	5	159.8	0.098489	837.218
1189	1982	4	0.690084	11	23.8182	0.200624	1098.86	4	23.8182	0.0701707	1036.03
1190	1982	5	0.493716	7	15.25	0.0999493	1658.01	7	24.7143	0.0999493	1658.01
1191	1982	5	0.112467	10	0	0.00491641	4116.85	10	119.7	0.00491641	4116.85
1192	1982	4	0.683971	6	17	0.0310525	1994.86	5	91.4	0.0310525	467.442
1193	1982	1	#DIV/0!	1	0	0.004	3464.1	0	0	0	0
1194	1982	2	0.135935	1	0	0.00422415	3588.62	2	157	0.238802	332.3
1195	1982	4	0.645586	11	24.8125	0.127143	923.705	11	30.4167	0	878.012
1196	1982	5	0.379152	2	0	0.0196317	3205.24	14	58.5	0.0957272	423.096
1197	1982	4	0.171061	2	0	0.304504	2401.61	5	369	0.0991002	316.538
1198	1982	4	0.743351	2	0	0.247173	3579.52	21	44.6667	0.141264	598.434
1199	1982	6	0.576957	16	15.25	0.13671	923.906	23	65.7826	0.149684	293.842
1200	1982	4	0.788216	12	48.7797	0.207944	1085.93	12	111.1	0	915.582
1201	1982	2	0.00370067	1	0	0.00434525	3762.05	1	0	1.23166	297.95
1202	1982	4	0.297678	3	19	0.130156	1329.66	6	240.167	0.100809	517.798
1203	1982	4	0.194738	2	0	0.325133	2462.66	10	52.7	0.186922	292.878
1204	1982	4	0.783205	6	27	0.12747	1534.7	3	104	0.12747	869.603
1205	1982	6	0.501387	5	60	0.0268923	1900.74	5	36.3158	0	531.937
1206	1982	5	0.726063	5	30.8	0.0449776	1997.02	3	30.8	0.0786971	318.75
1207	1982	5	0.781688	9	24.2222	0.0473457	1546.07	9	24.2222	0.0679744	681.962
1208	1982	2	0.574567	1	26	0.00537626	4021.19	1	52	0.0126686	1495.8
1209	1982	6	0.87795	15	17.6667	0.0954247	982.333	12	17.6667	0.0785435	832.666
1210	1982	6	0.805197	10	33.7	0.0567323	1309.44	10	33.7	0.0719637	691.312
1211	1982	6	0.851525	23	14.3043	0.603967	840.495	17	14.3043	0.256541	669.868
1212	1982	6	0.891186	18	39.5	0.130032	914.676	9	39.5	0.103448	880.702
1213	1982	5	0.437509	9	65.1111	0.101051	1437.26	21	18.619	0.101051	427.194
1214	1982	4	0.918313	22	32.8046	0.212202	694.466	22	39.9583	0	890.629
1215	1982	5	0.607459	6	5.66667	0.0290223	2034.95	11	97.2727	0.178242	467.563
1216	1982	3	0.736603	3	0	0.0213019	2474.12	5	174.4	0.0213019	353.306
1217	1982	5	0.812832	12	7.33333	0.107612	815.5	13	74.0769	0.0580527	655.815
1218	1982	2	0.0653423	1	0	0.00456718	3924.72	1	525	0.0688006	460.62
1219	1982	4	0.0951396	2	0	0.0166293	2354.78	4	58.75	0.177053	495.35
1220	1982	4	0.286149	2	0	0.399473	2996.17	11	114	0.849025	330.345
1221	1982	5	0.477691	5	0	0.0616602	1175.07	6	66.1667	0.0454724	959.297
1222	1982	3	0.0909961	1	0	0.00551161	4684.44	3	219	0.129719	415.567
1223	1982	4	0.501425	7	36.383	0.14104	1512	7	66.6316	0	385.734
1224	1982	4	0.845518	23	16.3478	0.107716	774.25	22	22.6818	0.107716	468.96
1225	1982	4	0.56652	4	0.388889	0.461263	1795.43	4	149.4	0	522.375
1228	1982	3	0.237815	1	0	0.00543285	4395.48	3	267.333	0.0489571	614.74
1229	1982	4	0.281937	1	0	0.00838434	6551.13	10	78.5	0.0899652	421.04
1230	1982	4	0.235438	1	0	0.00810012	6480.95	8	60.625	0.234491	425.094
1231	1982	3	0.215354	1	0	0.00519271	4267.43	3	412.333	0.0416842	602.513
1232	1982	2	0.35594	1	0	0.00569289	4598.16	3	65.6667	0.121645	767.643
1233	1982	4	0.196694	1	0	0.00736141	5980.64	8	65.375	0.0833088	460.33
1234	1982	4	0.785719	23	29	0.180089	755.189	17	53.5294	0.180089	402.415
1235	1982	4	0.616315	6	2	0.0841892	1960.42	8	64.625	0.153852	320.29
1236	1982	3	0.691878	5	9.4	0.934115	2042.07	3	177	0.173472	273.88
1237	1982	4	0.596123	2	63	0.0102256	2879.15	5	80.8	0.0102256	500.286
1238	1982	2	0.0583836	1	85.3333	0.00407477	3505.03	2	128	0.144249	350.61
1239	1982	3	0.341145	2	9.5	0.017697	2930.98	4	14.25	0.083473	795.518
1240	1982	3	0.456873	2	185.833	0.274291	2672.38	4	276.5	0.351946	833.158
1241	1982	3	0.431669	1	405.5	0.0054023	4061.33	3	540.667	0.0234643	847.547
1242	1982	1	#DIV/0!	1	0	0.004	3464.1	0	0	0	0
1243	1982	2	0.0927777	1	355.667	0.00447451	3829.15	2	533.5	0.0616039	309.98
1244	1982	3	0.559061	2	158.2	0.012787	3486.78	3	263.667	0.0827756	1292.48
1245	1982	1	#DIV/0!	1	0	0.004	3464.1	0	0	0	0
1246	1982	3	0.00992786	1	478.333	0.00417359	3609.68	2	717.5	0.245974	135.025
1247	1982	4	0.234415	2	252	0.0148518	2588.09	3	420	0.0559659	906.273
1248	1982	1	#DIV/0!	1	0	0.004	3464.1	0	0	0	0
1249	1982	2	0.122502	1	382	0.00460943	3925.21	1	764	0.0318782	461.11
1250	1982	4	0.149889	2	93.6	0.0155201	2674.08	8	117	0.267794	352.084
1251	1982	5	0.506185	3	81.2308	0.0165971	2409.63	10	104	0.0818425	879.454
1252	1982	6	0.827012	15	46.6667	0.168883	982.183	8	46.6667	0.0773743	773.692
1253	1982	6	0.71253	7	10	0.0237226	1607.03	7	98.1429	0.0237226	1607.03
1254	1982	6	0.295463	17	15.3333	0.43207	1597.39	17	80.4118	0.43207	1597.39
1255	1982	5	0.395781	2	5.5	0.0147206	3742.63	14	104.357	0.127649	531.649
1256	1982	5	0.448989	4	37.1	0.0675615	2273.05	4	182	0	871.098
1257	1982	3	0.328324	2	0	0.00830125	3233.35	5	10	0.897406	753.008
1258	1982	3	0.974147	9	15.6957	0.0570952	1269.41	9	14.2667	0	1088.62
1259	1982	3	0.679068	3	30	0.0921767	2630.85	3	59.5	0	588.19
1260	1982	3	0.299345	1	0	0.00716604	5667.66	5	166	0.0676739	526.472
1261	1982	4	0.275537	2	0	0.381689	2915.6	8	262	0.101291	478.679
1262	1982	4	0.571672	4	5.5	0.102562	1294.5	15	51.7333	0.103522	517.614
1263	1982	6	0.500253	22	24.7	0.189139	994.84	22	158.818	0	427.637
1264	1982	4	0.0246536	1	0	0.00432862	3730.44	4	320.25	1.18748	106.672
1265	1982	3	0.177377	1	0	0.00445667	3673.79	3	8.66667	0.123936	453.707
1266	1982	4	0.575052	9	14.0204	0.121395	1944.44	9	130.562	0	1273.08
1267	1982	5	0.527758	7	47.561	0.0438686	1297.12	7	70.4	0	536.943
1268	1982	6	0.645523	6	18.2692	2.73868	1202.26	6	38.1111	0	627.132
1269	1982	5	0.670496	6	44.3333	0.0459084	1865.74	2	44.3333	0.13346	155.53
1270	1982	5	0.548221	7	3	0.0789509	1515.1	7	3	0.104173	536.699
1271	1982	1	#DIV/0!	1	0	0.004	3464.1	0	0	0	0
1272	1982	5	0.45363	2	26	0.0316108	2984.32	11	80.9091	0.340577	574.151
1273	1982	6	0.677471	12	36.5476	0.480358	914.903	12	60.25	0	742.215
1274	1982	4	0.604891	2	8.5	0.0348285	4435.93	24	88.875	0.199446	380.949
1275	1982	6	0.760453	13	9.92308	0.0719741	696.453	41	36.3171	0.195466	455.991
1276	1982	6	0.800321	12	25.8333	0.100559	853.947	13	22.7692	0.100559	746.872
1277	1982	5	0.688088	15	23.2	0.170038	870.971	22	63.5	0.290923	348.139
1278	1982	5	0.634291	14	43.4286	0.134136	741.665	7	43.4286	0.126861	458.783
1279	1982	5	0.583815	3	89.5833	0.0204472	1928.44	3	86	0	472.066
1280	1982	4	0.923097	12	44.75	0.0642827	1079.87	6	44.75	0.108166	1197.99
1281	1982	5	0.677311	5	27.0645	0.035316	1586.17	5	46	0	1166.23
1282	1982	4	0.466245	7	4.28571	0.298164	1597.26	3	488	0.194531	227.237
1283	1982	5	0.72786	10	23.5581	0.157838	1159.21	10	65.375	0	718.706
1284	1982	4	0.58377	9	26.8108	0.0778759	1764.48	9	102.333	0	1229.89
1285	1982	2	0.276343	2	0	0.0085579	2692.21	1	0	0.0505321	2085.4
1286	1982	3	0.0710101	1	0	0.00533878	4563.73	3	376	0.396109	370.75
1287	1982	5	0.821537	29	34.6897	0.143919	789.82	20	34.6897	0.118684	384.375
1288	1982	4	0.449047	4	10.3077	0.0394318	1930.15	4	41.6667	0	187.523
1291	1982	4	0.243974	2	0	0.211261	2867.96	14	100.214	0.164245	328.093
1292	1982	3	0.252463	2	0	0.499102	2999.16	5	98.2	0.202842	602.152
1293	1982	2	0.929974	8	20.25	0.1427	1704.5	0	0	0	0
1294	1982	3	0.0547082	1	0	0.00446493	3830.08	2	967.5	0.0781758	321.98
1295	1982	4	0.466925	3	0	0.0533532	2419.9	6	75	0.0684595	1100.73
1296	1982	3	0.334635	2	10	0.0631192	1991.08	4	48	0.631171	685.065
1297	1982	4	0.475366	7	10.4286	0.0761275	1284.28	2	303	0.197642	232.54
1298	1982	3	0.55409	11	27.3636	0.129915	1142.48	3	267.333	0.187846	178.317
1299	1982	4	0.799002	14	34.9286	0.0922674	1232.54	7	34.9286	0.376204	314.48
1300	1982	4	0.903541	10	47.8	0.270535	932.097	12	36.0833	0.118529	602.372
1301	1982	4	0.426613	3	39.9091	0.0717183	1993.96	8	51.75	0.120303	796.315
1302	1982	4	0.389945	4	104.333	0.0618607	1342.24	8	145.625	0.0870195	725.256
1303	1982	5	0.19563	2	51	0.00688694	2744.17	4	76.5	0.184811	807.628
1304	1982	2	0.222267	1	374	0.0041155	3436.85	1	748	0.0272832	843.77
1305	1982	2	0.00956093	1	318.5	0.00402472	3482.66	1	637	0.202006	142.97
1306	1982	2	0.418498	1	215	0.00578136	4582.77	1	430	0.0170313	1249.16
1307	1982	2	0.998335	3	0	0.0120487	3120.41	0	0	0	0
1308	1982	3	0.276351	1	38	0.00497588	4005.69	4	47.5	0.0580001	497.98
1309	1982	2	0.20463	2	0	0.0110918	2564.16	1	0	0.0680419	1889.29
1310	1982	3	0.208398	1	243.2	0.00564211	4611.71	4	304	0.132001	521.168
1311	1982	1	#DIV/0!	1	0	0.004	3464.1	0	0	0	0
1312	1982	3	0.0807404	2	0	0.0476393	2102.76	2	0	0.0793966	560.705
1313	1982	6	0.735793	16	62.9375	0.181941	965.622	6	62.9375	0.114782	973.963
1315	1982	6	0.726594	14	30.0714	0.299142	1009.04	14	30.0714	0.161585	469.098
1316	1982	4	0.641483	10	10.7	0.172675	866.689	10	96.9	0.172675	866.689
1317	1982	6	0.626465	30	17.2727	0.0975217	932.797	30	51.5333	0.0975217	932.797
1318	1982	5	0.60094	17	19.4706	0.198472	969.944	15	49	0.127049	377.031
1319	1982	2	0.0090692	1	0	0.00405673	3510.53	1	613	0.169238	112.78
1320	1982	3	0.550477	4	11.25	0.157108	1752.57	13	74.3846	0.0928586	534.148
1321	1982	3	0.894055	13	29.2167	0.0674195	1244.17	13	9.38462	0	1355.92
1322	1982	2	0.283655	3	0	0.545391	1334.62	4	29.5	0.336558	397.71
1323	1982	2	0.0582292	1	0	0.00442093	3802.87	2	471	0.0957153	217.77
1324	1982	4	0.639598	15	40.25	0.145619	1115.1	15	49.2	0	953.367
1325	1982	5	0.231545	5	6.4	0.339643	1232.98	11	160.182	0.301897	429.382
1326	1982	2	0.463313	2	0	0.213927	3245.69	9	19.1111	0.0964178	438.042
1327	1982	4	0.292216	2	0	0.15261	2115.38	5	38.4	0.119994	636.64
1328	1982	5	0.0792176	1	0	0.00522507	4418.52	6	372.667	0.203283	262.577
1329	1982	5	0.363431	3	0	0.0622549	1906.65	13	141.308	0.189374	446.767
1330	1982	6	0.541645	10	40.8	0.0919419	1096.65	9	79.7778	0.0919419	463.077
1331	1982	5	0.22857	10	0	0.0393157	3286.36	10	116	0.0393157	3286.36
1332	1982	4	0.206134	1	42.3077	0.0068522	5493.05	12	45.8333	0.197139	304.954
1333	1982	3	0.109644	2	3.71429	0.0404221	2241.7	5	4	0.206946	258.556
1334	1982	4	0.181038	1	13.6	0.00435728	3547.88	4	17	0.128637	517.622
1335	1982	5	0.533891	3	0	0.288301	2737.82	20	83.55	0.448874	435.799
1336	1982	5	0.599195	4	11.5833	0.100371	2321.22	4	78.5	0	584.271
1337	1982	4	0.541204	13	12.6154	4.13891	1537.17	10	102.7	0.180326	236.41
1338	1982	6	0.883815	19	22.3158	0.3485	838.853	17	22.3158	0.839934	685.039
1339	1982	5	0.132999	1	77.625	0.00689444	5701.27	7	88.7143	0.115257	457.846
1340	1982	5	0.81628	27	36.1852	0.100863	674.284	10	36.1852	0.112942	700.153
1341	1982	5	0.599752	4	48	0.0634939	2469	8	110.5	0.0634939	732.668
1342	1982	2	0.999519	2	0	0.00719455	3112.16	2	0	0	0
1343	1982	5	0.703702	8	27.125	0.0403622	1659.37	3	27.125	0.179928	814.583
1344	1982	4	0.778683	6	59	0.0540775	1872.89	2	59	0.0996829	227.295
1345	1982	4	0.572576	5	0	0.0677651	1921.17	8	136.125	0.084847	332.81
1346	1982	4	0.228412	2	0	0.00915903	2979.25	4	124.75	0.0683535	1025.94
1347	1982	1	#DIV/0!	1	0	0.004	3464.1	0	0	0	0
1348	1982	2	0.263909	2	0	0.00744846	2693.24	1	0	0.0538368	2089.03
1349	1982	4	0.587302	3	19	0.102812	2969.15	21	46.2381	0.109709	500.327
1350	1982	4	0.73828	3	17.3333	0.0297844	2170.33	22	54.6364	0.170615	576.897
1351	1982	4	0.689871	13	27.7805	0.0818222	1262.45	13	71.5217	0	645.156
1352	1982	3	0.0470875	1	0	0.00445713	3824.94	4	164.25	6.08685	96.9675
1353	1982	2	0.00388801	1	0	0.00400865	3470.57	1	103	0.280368	71.69
1354	1982	4	0.222588	1	0	0.00734739	5921.2	10	89.1	0.0714603	362.655
1355	1982	4	0.281572	1	0	0.00856237	6616.14	3	685.333	0.0514015	1278.98
1356	1982	3	0.106561	3	0	0.75382	1366.43	2	174.5	0.0957666	440.77
1357	1982	3	0.660888	6	8.5	0.215012	1760.02	3	232.333	0.215012	210.397
1358	1982	4	0.800584	28	14.3929	0.30877	772.935	15	72	0.30877	622.699
1359	1982	3	0.754076	9	0	0.074259	1634.74	7	99.7143	0.110281	393.16
1360	1982	4	0.659049	12	34	0.103945	1194.18	8	34	0.131398	475.996
1361	1982	6	0.686977	13	76.0769	0.105114	1372.85	12	76.0769	0.115767	552.211
1362	1982	6	0.733867	19	23.3158	0.12058	621.053	16	23.3158	0.0690065	1058.39
1363	1982	6	0.68322	16	28.5625	0.100418	923.147	25	39.2	0.100418	536.118
1364	1982	5	0.511136	4	15.75	0.0899932	2435.56	8	48.5	0.0899932	438.599
1365	1982	3	0.762613	3	249.333	0.0256723	2625.9	3	249.333	0.109101	580.437
1366	1982	1	#DIV/0!	1	0	0.004	3464.1	0	0	0	0
1367	1982	2	0.0457178	1	278.667	0.0044555	3839.13	2	418	0.0905699	187.515
1368	1982	2	0.162486	2	7.66667	0.00675532	2793.06	1	23	0.106643	2201.7
1369	1982	3	0.670087	4	12.5	0.0538529	1337.9	4	19.25	0.0538529	1337.9
1370	1982	2	0.20987	2	0	0.00862465	2707.8	1	0	0.0729261	2092.57
1371	1982	2	0.808746	2	0	0.157214	1638.39	1	237	0.157214	2329.89
1372	1982	1	#DIV/0!	1	0	0.004	3464.1	0	0	0	0
1373	1982	3	0.24043	2	272	0.00789095	2984.19	2	544	0.0502807	1317.46
1374	1982	4	0.694536	12	18.9167	0.0722249	1316.63	9	18.9167	0.0963418	625.46
1375	1982	6	0.735457	8	75.75	0.0545662	1234.52	14	57.7143	0.0545662	735.171
1376	1982	5	0.631585	22	7.5	0.0377845	2314.8	22	38.9091	0.0377845	2314.8
1377	1982	4	0.279071	23	7	0.0517693	4420.29	23	84.9565	0.0517693	4420.29
1378	1982	5	0.59463	9	46.6667	0.060449	1742.66	9	58.6667	0.060449	1742.66
1379	1982	4	0.640315	23	19.8571	0.223288	1285.03	23	46.2174	0.223288	1285.03
1380	1982	3	0.1557	1	0	0.00574082	4801.42	6	64.1667	0.0927962	318.037
1381	1982	4	0.165487	4	0	0.0274761	1690.41	4	270.25	0.11023	907.518
1382	1982	4	0.346594	8	229.125	0.427004	922.214	6	229.125	0.0807108	1271.52
1383	1982	4	0.295378	3	5.33333	0.0616426	2075.23	8	69.25	0.11611	484.457
1384	1982	1	#DIV/0!	1	0	0.004	3464.1	0	0	0	0
1385	1982	4	0.542449	7	53.7143	0.0663297	1613.61	4	340.25	0.129581	300.825
1386	1982	1	#DIV/0!	1	0	0.004	3464.1	0	0	0	0
1387	1982	3	0.122233	2	0	0.0332344	2061.45	2	435	0.0931881	732.485
1388	1982	3	0.0566351	1	0	0.00409466	3506.99	2	89.5	0.252415	384.11
1389	1982	5	0.630365	3	14	0.015074	1979.51	17	21.2353	0.0860053	611.504
1390	1982	5	0.335525	3	32.6667	0.0403616	2105.18	9	249.667	0.132313	466.65
1391	1982	3	0.597587	3	0	0.0180358	2433.86	1	0	0.0180358	1094.45
1392	1982	6	0.595057	11	173.909	0.0834719	1164.18	6	173.909	0.12104	634.26
1393	1982	4	0.262021	15	0	0.0220086	3511.61	15	71.4	0.0220086	3511.61
1394	1982	4	0.0946013	2	0	0.0906631	2339.61	4	0	0.143185	417.965
1395	1982	1	#DIV/0!	1	0	0.004	3464.1	0	0	0	0
1396	1982	4	0.516179	3	66.6667	0.0297153	2725.53	3	21.3333	0.0772994	342.577
1397	1982	6	0.297326	4	15.5	0.37792	1551.12	13	72.7692	0.407239	435.512
1398	1982	5	0.796403	12	21.75	0.0823656	1349.78	18	57.5	0.253874	454.525
1399	1982	6	0.829196	27	37.5556	0.509311	805.971	13	37.5556	0.0876129	632.288
1400	1982	6	0.86585	19	18	0.0938289	825.444	13	18	0.111746	585.32
1401	1982	4	0.463562	3	22.9412	0.0390678	1931.86	14	22.5	0.262133	454.019
1402	1982	4	0.560256	10	23.7	0.066492	1022.98	4	134	0.066492	774.07
1403	1982	4	0.640375	1	0	0.00706055	4431.28	6	67.8333	0.135394	958.953
1404	1982	6	0.537315	14	46	0.0364185	1931.65	14	110.714	0.0364185	1931.65
1405	1982	3	0.198002	1	0	0.00503634	4162.04	4	56	0.47462	495.165
1406	1982	2	0.200042	1	0	0.00425907	3573.63	3	0	0.0739342	392.013
1407	1982	1	#DIV/0!	1	0	0.004	3464.1	0	0	0	0
1408	1982	3	0.15885	2	0	0.00866661	2790.4	2	13.5	0.0798394	1194.99
1409	1982	2	0.013519	1	0	0.00398968	3450.97	1	0	0.175808	184.99
1410	1982	6	0.4706	6	13.1667	0.0999053	1325.26	15	52.4	0.491037	561.689
1411	1982	4	0.74811	32	22.4	0.199337	745.777	32	63.625	0.199337	745.777
1414	1982	4	0.718832	5	40.2414	0.0765331	1891.59	5	24.1111	0	551.728
1415	1982	4	0.0709249	1	0	0.00458168	3903.77	5	227.2	0.224483	236.392
1416	1982	2	0.647842	2	0	0.0308164	3694.34	7	87.5714	0.073352	664.677
1417	1982	4	0.147522	1	0	0.00526156	4350.25	5	115	0.394522	297.416
1418	1982	4	0.296693	2	0	0.799783	3347.65	5	111.8	0.21681	856.202
1419	1982	4	0.763345	8	14.75	0.129881	1244.72	4	223	0.129881	684.205
1420	1982	4	0.745838	16	19.8125	0.391342	868.576	9	64	0.391342	453.41
1421	1982	4	0.801867	14	23.9286	0.0958957	798.684	14	88.2143	0.2461	519.266
1422	1982	6	0.395635	14	4.75	0.0387074	1301.44	14	65.5714	0.0387074	1301.44
1424	1982	6	0.73006	14	18.3571	0.0932742	1092.21	15	19.2667	0.0932742	651.071
1425	1982	6	0.679404	35	32.3333	0.159924	1257.74	35	32.2	0.159924	1257.74
1426	1982	6	0.710329	15	37.4667	0.084729	948.657	6	37.4667	0.160104	1008.89
1427	1982	2	0.0170921	1	10	0.00410454	3548.98	1	20	0.118244	163.02
1428	1982	4	0.0836292	3	208.143	0.0564436	1459.16	4	364.25	0.106664	392.03
1429	1982	3	0.214781	2	93.75	0.0075655	3153.09	2	187.5	0.063696	1469.85
1430	1982	4	0.431669	2	80.3333	0.0118197	2745.17	4	120.5	0.931625	935.908
1431	1982	3	0.774863	9	25.1111	0.0585002	1279.68	1	25.1111	0.0737072	3210.55
1432	1982	1	#DIV/0!	1	0	0.004	3464.1	0	0	0	0
1433	1982	4	0.5246	2	52.125	0.0115496	3370.11	6	69.5	0.0500619	913.083
1434	1982	2	0.195293	2	0	0.00721295	2742.51	1	0	0.0811705	2121.52
1435	1982	4	0.561599	7	21.7143	0.128508	1691.98	2	21.7143	0.0724948	680.97
1436	1982	6	0.80513	16	24.875	0.0788616	850.039	10	24.875	0.0550675	1049.44
1437	1982	6	0.399952	4	28.625	0.0689546	1795.05	12	29.9167	0.0979307	687.729
1438	1982	5	0.769713	20	37.9	0.149986	1000.55	15	37.9	0.109389	219.633
1439	1982	4	0.440353	18	8.75	0.125502	1987.3	18	90.3333	0.125502	1987.3
1440	1982	4	0.75622	13	16.6154	0.196974	1169.88	17	33.1176	0.118941	399.16
1441	1982	5	0.5541	5	14.8	0.0387079	1707.78	13	82.0769	0.133854	281.732
1442	1982	4	0.074006	1	0	0.00511879	4348.19	4	229.75	0.215276	295.502
1443	1982	3	0.512995	1	0	0.0110125	7793.77	11	75.2727	2.6349	604.094
1444	1982	5	0.278184	1	0	0.00469236	3584.44	8	32.5	0.182985	689.638
1445	1982	4	0.212052	1	0	0.00607215	4877.91	10	130.3	0.145502	331.578
1446	1982	2	0.479594	1	0	0.00731573	5680.68	3	110	0.351213	927.037
1447	1982	4	0.657725	4	15	0.400645	1629.72	14	86.7857	0.137563	568.012
1448	1982	6	0.421888	3	0	0.0179637	1964.63	15	122.533	0.143656	549.151
1449	1982	2	0.0450423	1	0	0.00439458	3786.97	1	41	0.0874035	374.78
1450	1982	3	0.493456	4	10.5	0.120396	1666.39	1	11	0.0959998	492.67
1451	1982	4	0.509055	5	0	0.508296	1321.78	2	484.5	0.0864632	366.295
1452	1982	3	0.177075	1	184.4	0.00503137	4169.04	4	230.5	0.0782185	342.743
1453	1982	4	0.269614	2	20.6667	0.0299405	1976.82	4	31	0.0509928	703.38
1454	1982	4	0.759143	9	44.8889	0.0918706	1418.08	8	44.8889	0.0607834	615.231
1455	1982	5	0.264422	4	97.8889	0.122822	1247.62	5	170	0.0876251	837.242
1456	1982	4	0.14803	1	103.5	0.0053994	4470.79	5	124.2	0.149051	376.762
1457	1982	3	0.282872	1	126.5	0.00546356	4292.09	3	168.667	0.139341	526.583
1458	1982	5	0.700611	4	0	0.022961	1959.18	9	115.667	0.0518968	1348.52
1459	1982	4	0.677352	11	23.7347	1.12007	1073.11	11	53.2609	0	796.013
1460	1982	4	0.801524	35	27.2286	0.16511	695.32	11	27.2286	0.113156	395.368
1461	1982	6	0.31715	15	14	0.129774	3633.82	15	106.667	0.129774	3633.82
1462	1982	4	0.687492	6	17.5	0.033361	1958.28	13	71.1538	0.033361	296.344
1463	1982	5	0.586204	8	24.625	0.134501	1594.85	8	11.5	0.134501	648.134
1464	1982	4	0.576428	6	11.8333	0.230271	1428.49	10	47.6	0.124102	356.537
1465	1982	4	0.642644	14	0	0.0140591	7368.96	14	95	0.0140591	7368.96
1466	1982	6	0.386086	2	19	0.0126927	2764.76	11	99.8182	0.259926	710.836
1467	1982	4	0.303478	2	0	0.0709289	2711.35	6	108.833	0.0622849	535.032
1468	1982	4	0.64171	5	0	0.0598212	1569.05	11	26.3636	0.0880896	718.789
1469	1982	1	#DIV/0!	1	0	0.004	3464.1	0	0	0	0
1470	1982	2	0.170721	2	0	0.0094436	2678.04	1	0	0.0926069	2036.33
1471	1982	5	0.470389	9	15.9688	0.473295	982.344	9	105.353	0	667.546
1472	1982	5	0.884704	35	35.9143	0.112969	553.879	13	35.9143	0.119752	924.856
1475	1982	5	0.679515	11	11.4545	0.364375	923.495	39	30.7949	0.131481	455.766
1476	1982	4	0.449418	10	13.4909	0.0629348	1296.8	10	140.455	0	829.235
1477	1982	3	0.0825097	1	0	0.00463383	3946.73	3	281	0.271814	346.18
1478	1982	3	0.586045	4	58.25	0.0414411	2401.15	2	212	0.0514832	646.53
1479	1982	3	0.112225	1	0	0.00493063	4169.46	4	160.25	0.215769	271.4
1480	1982	3	0.611151	9	8.44444	0.132215	1065.34	6	160	0.341954	190.623
1481	1982	4	0.613951	16	24.375	0.13247	632.36	5	24.375	0.0978104	1325.23
1482	1982	6	0.703754	24	18.0833	0.109666	1117.35	14	18.0833	0.108483	280.39
1483	1982	5	0.760831	24	20.4583	0.200074	786.853	9	20.4583	0.183134	1059.24
1484	1982	5	0.792927	26	43.8462	0.147172	708.696	14	43.8462	0.0923358	855.271
1486	1982	5	0.353964	5	21.2353	0.0964137	1675.63	12	27.0833	0.405747	550.172
1487	1982	5	0.663152	10	33.037	0.0811719	1380.87	10	29.913	0	975.13
1488	1982	5	0.439339	3	36.5	0.0447574	2566.48	17	41.6471	0.14343	713.536
1489	1982	2	0.198321	2	0	0.00759211	2691.86	1	0	0.0769203	2050.84
1490	1982	2	0.2075	2	0	0.0074833	2657.28	1	0	0.0698937	1976.14
1491	1982	4	0.258082	4	65.3333	0.0152282	1997.96	5	117.6	0.105248	968.506
1492	1982	5	0.468451	7	32.75	0.0377182	1597.86	7	50.4286	0.0377182	1597.86
1493	1982	3	0.398448	2	199.571	0.0273279	2358.84	5	266.4	0.0476586	653.496
1494	1982	4	0.43572	2	149.6	0.014944	2748.34	3	249.333	0.0483695	1178.12
1495	1982	2	0.128583	2	0	0.0120326	2450.14	1	0	0.0995284	1529.49
1496	1982	3	0.448547	2	34.7273	0.0478462	2377.84	9	30.4444	0.144699	434.54
1497	1982	6	0.681282	28	12.7273	0.245506	718.18	28	53.0357	0.245506	718.18
1498	1982	6	0.597349	10	63.5532	0.0731059	1123.24	10	69.1667	0	877.317
1499	1982	4	0.463466	4	21.25	0.0544806	1678.26	4	4.25	0.0544806	901.497
1500	1982	4	0.667493	7	56	0.181544	1703.63	7	52.6111	0	580.592
1501	1982	5	0.469356	1	0	0.00821452	5654.59	11	13.6364	0.0725701	658.479
1502	1982	5	0.702385	16	15.25	0.302028	892.591	24	40.8333	0.174218	397.85
1503	1982	2	0.267087	1	0	0.00596598	4931.46	5	169	0.0657054	339.232
1504	1982	4	0.272256	2	0	0.00963961	3755.8	11	81.7273	0.250864	452.903
1505	1982	3	0.556205	1	0	0.00610079	4142.04	5	131.8	0.0469762	991.032
1506	1982	4	0.0279087	1	0	0.00459782	3959.95	3	162	0.132827	189.53
1507	1982	1	#DIV/0!	1	0	0.004	3464.1	0	0	0	0
1508	1982	4	0.659761	13	17.2105	0.243203	1298.81	13	67.3182	0	706.652
1509	1982	5	0.58298	15	19.1667	0.140842	790.131	15	46.0625	0	787.356
1510	1982	4	0.186449	1	0	0.00478252	3911.78	4	272.75	0.0623631	552.235
1511	1982	4	0.322244	1	0	0.00991327	7362.64	10	40.7	0.120474	532.595
1512	1982	2	0.106284	1	0	0.00408991	3492.37	1	0	0.0497889	603.73
1513	1982	2	0.675597	1	0	0.00533701	3799.45	2	0	0.0451844	1201.52
1514	1982	6	0.282789	3	126.4	0.0325883	2570.73	7	179.714	0.0776713	800.3
1515	1982	4	0.840837	12	27	0.119041	908.287	6	27	0.0882606	1043.07
1516	1982	4	0.0644302	2	2.6	0.0355739	1928.27	3	0	0.11978	462.333
1517	1982	3	0.180681	2	88.6	0.0330953	2169.47	3	147.667	0.446996	394.04
1518	1982	4	0.211717	1	208.429	0.00613024	4983.14	6	243.167	0.0798436	414.66
1519	1982	5	0.707717	3	17.3333	0.0282857	2899.16	19	39	0.0912629	676.616
1520	1982	5	0.606851	1	0	0.00986785	5817.04	12	63.75	0.375339	703.665
1521	1982	5	0.747505	39	27.8974	0.127644	611.865	8	27.8974	0.251051	320.781
1522	1982	5	0.571556	26	1.57143	0.0641438	1398.91	26	47.1923	0.0641438	1398.91
1523	1982	6	0.547434	16	14.75	0.0271812	2177.79	16	100.25	0.0271812	2177.79
1524	1982	4	0.769998	9	8	0.203827	1054.85	5	111.4	0.0579779	947.564
1525	1982	5	0.665207	15	21.1333	0.234216	884.738	18	53.5556	0.17095	426.798
1526	1982	2	0.00612596	1	0	0.0040345	3492.26	1	368	0.222818	95.11
1527	1982	6	0.73043	15	42.6	0.134311	1125.2	15	16.0667	0.134311	1125.2
1528	1982	4	0.206005	1	0	0.00527345	4293.92	4	296.75	0.0545532	538.972
1529	1982	1	#DIV/0!	1	0	0.004	3464.1	0	0	0	0
1530	1982	2	0.543865	2	0	0.0214764	2540.68	1	97	0.0186701	2022.83
1531	1982	5	0.28099	3	17.3333	0.307641	1736.88	10	88	0.0763264	420.029
1532	1982	2	0.175399	2	0	0.0112505	2563.24	1	0	0.0820887	1868.55
1533	1982	6	0.615069	30	28.6667	0.0576452	2060.82	30	50.9	0.0576452	2060.82
1534	1982	6	0.878925	16	48.8125	0.133364	860.092	12	48.8125	0.109196	668.558
1536	1982	4	0.903005	28	20.75	0.100587	707.614	5	20.75	0.430345	522.836
1537	1982	4	0.257446	1	0	0.00691329	5464.04	5	138	0.0897488	518.886
1538	1982	5	0.266984	1	0	0.00470659	3674.44	11	23	0.177612	455.438
1539	1982	4	0.512438	13	19.3846	0.0557484	1138.44	9	53.4444	0.16236	381.137
1540	1982	4	0.400786	2	0	0.0607259	3801	14	41.7143	0.166535	443.486
1541	1982	3	0.774365	1	0	0.00737404	2993.56	4	8.75	0.0371947	1279.1
1542	1982	6	0.808118	18	16.0556	0.0673591	1091.07	16	16.0556	0.43252	695.451
1543	1982	6	0.897713	55	23.1636	0.221259	554.245	20	23.1636	0.0904772	926.327
1544	1982	5	0.372198	13	10.4286	0.0721857	1455.82	13	37.9231	0.0721857	1455.82
1545	1982	6	0.78449	9	15	0.105683	1162.06	37	34.9459	0.151712	562.585
1546	1982	5	0.756737	25	41.64	0.0770736	870.414	11	41.64	0.146391	532.366
1547	1982	5	0.855688	16	42.5	0.143652	933.354	13	42.5	0.131584	832.582
1548	1982	5	0.682379	5	20.6	0.0824046	1818.8	11	76.5455	0.116827	551.906
1549	1982	5	0.507506	15	37.9333	0.779615	1128.14	3	37.9333	0.0882593	697.687
1550	1982	4	0.210165	2	94.5556	0.0581487	3115.9	7	121.571	0.0855616	459.176
1551	1982	1	#DIV/0!	1	0	0.004	3464.1	0	0	0	0
1552	1982	5	0.243067	1	321.667	0.00682177	5421.48	5	386	0.0584419	794.306
1553	1982	4	0.105371	4	0	0.00960626	2772.61	4	16.25	0.00960626	2772.61
1554	1982	2	0.0859687	2	0	0.0501252	1932.54	1	0	0.0686129	640.99
1555	1982	1	#DIV/0!	1	0	0.004	3464.1	0	0	0	0
1556	1982	3	0.0759122	1	74.75	0.0047427	4046.95	3	99.6667	0.0851597	265.44
1557	1982	4	0.576425	11	12.4	0.135771	1738.48	11	72.4545	0.135771	1738.48
1558	1982	6	0.686925	29	13.875	0.128416	1187.69	29	39.931	0.128416	1187.69
1559	1982	4	0.268606	1	121.625	0.00655014	5130.73	7	139	0.181952	430.621
1560	1982	5	0.481733	5	57.6	0.0615944	1580.23	5	128.2	0.0615944	248.076
1561	1982	3	0.407005	2	0	0.0463608	3174.67	7	62	0.419429	620.777
1562	1982	4	0.784486	29	26.8	0.0964873	1465.26	29	37.5172	0.0964873	1465.26
1563	1982	4	0.54266	1	0	0.00776524	5086.49	11	84.2727	0.116112	553.935
1564	1982	5	0.480745	3	7	0.0295183	1714.31	4	168	0.0514222	1507.11
1565	1982	1	#DIV/0!	1	0	0.004	3464.1	0	0	0	0
1566	1982	1	#DIV/0!	1	0	0.004	3464.1	0	0	0	0
1567	1982	4	0.238334	1	0	0.00616322	4880.18	8	206.25	0.312791	285.634
1568	1982	4	0.457017	3	0	0.0251443	2044.78	10	158.6	0.543157	534.215
1569	1982	5	0.737063	13	11.0781	0.106075	1264.2	13	47.92	0	648.203
1570	1982	6	0.483819	2	6.09091	0.0133629	4682.15	2	110.167	0	363.378
1571	1982	4	0.703377	6	14.1667	0.0301011	1915.94	6	14.8333	0.0593671	780.205
1572	1982	5	0.442899	7	10.5714	0.0769823	1267.93	7	94.1429	0.0769823	245.877
1573	1982	4	0.325207	2	41.625	0.01406	3266.67	6	55.5	0.0714092	658.507
1574	1982	3	0.2785	2	258.25	0.00859765	3036.83	2	516.5	0.103367	1418.59
1575	1982	4	0.0935292	1	0	0.00483654	4094.16	4	0	0.103571	434.64
1576	1982	5	0.0626234	2	247	0.1587	2033.38	5	343.2	0.153204	201.038
1577	1982	1	#DIV/0!	1	0	0.004	3464.1	0	0	0	0
1578	1982	5	0.592292	10	37.2	0.0561202	1270.73	12	37.2	0.0970483	273.07
1579	1982	5	0.397293	6	86.2632	0.290585	1310.43	13	122.538	0.10183	539.55
1580	1982	5	0.490898	6	19.7778	0.0582854	1530.96	6	60.4444	0	1286.59
1581	1982	4	0.741919	8	43.7879	0.0688232	1251.18	8	90.5455	0	1147.36
1582	1982	4	0.685301	9	17.5556	0.1498	1216.64	33	39.2727	0.11043	473.527
1583	1982	4	0.0880417	4	0	0.00510694	4331.41	4	303.5	0.00510694	4331.41
1584	1982	4	0.754995	10	66.5641	0.0923796	1462.11	10	59.3846	0	534.275
1585	1982	5	0.750579	21	19.5714	0.157229	761.726	20	40.4	0.157229	476.185
1586	1982	4	0.449826	1	0	0.00737496	5318.23	10	134.5	0.0623047	488.373
1587	1982	5	0.248515	1	0	0.00468933	3689.8	8	33.125	0.0817216	504.152
1588	1982	1	#DIV/0!	1	0	0.004	3464.1	0	0	0	0
1589	1982	4	0.481932	6	45.5556	0.0802391	1394.12	6	301.429	0	570.833
1590	1982	4	0.306675	2	0	0.0234236	3548.94	6	96.3333	0.0652684	697.497
1591	1982	4	0.645575	6	12.5294	0.0492081	2004.93	6	29.5882	0	1068.16
1592	1982	4	0.523544	5	2.66667	0.0317873	2390.96	5	226.75	0	871.854
1593	1982	4	0.351773	4	52.5	0.0842584	1188.57	8	102.875	0.844284	597.398
1594	1982	5	0.742286	11	42.3636	0.358486	1160.84	13	45.1538	0.358486	578.842
1596	1982	3	0.135283	1	0	0.00498336	4185.14	8	27.125	0.104563	254.421
1597	1982	4	0.815162	14	28.0405	0.0846472	1104.86	14	28.6786	0	363.84
1598	1982	4	0.215127	2	0	0.00961837	2498.51	5	190.6	0.123314	574.514
1599	1982	4	0.42826	1	0	0.00982166	7116.86	12	61.75	0.160265	499.817
1600	1982	4	0.595609	4	11.25	0.0646142	1738.73	9	20.8889	0.225889	908.733
1601	1982	6	0.608485	13	29.2308	0.0655195	1262.07	13	88.4615	0.207224	574.838
1602	1982	6	0.859329	22	29.8182	0.11331	842.638	14	29.8182	0.109346	941.351
1603	1982	6	0.46157	13	30.1081	0.0852886	794.204	24	42.25	0.167412	538.15
1604	1982	5	0.552762	10	23.9	0.112589	1519.92	8	23.9	0.106008	463.649
1605	1982	5	0.908767	26	31.4615	0.158121	800.455	32	31.4615	0.157421	346.446
1606	1982	4	0.55595	7	75.1429	0.0660867	1526.99	5	78	0.090954	349.992
1607	1982	5	0.743199	11	8.18182	0.119472	1314.09	11	8.18182	0.0892318	568.532
1608	1982	5	0.653651	6	54.3333	0.103605	975.11	22	25.3182	0.107963	832.638
1609	1982	5	0.688482	22	26.1429	0.146492	1029.45	22	32.2273	0.146492	1029.45
1610	1982	1	#DIV/0!	1	0	0.004	3464.1	0	0	0	0
1611	1982	1	#DIV/0!	1	0	0.004	3464.1	0	0	0	0
1612	1982	3	0.202258	2	62.8571	0.00961652	3335.17	5	88	0.0881418	660.606
1613	1982	5	0.318113	10	0	0.00821598	6205.32	10	62.3	0.00821598	6205.32
1614	1982	4	0.595684	4	0	0.00914985	2348.74	4	110.5	0.00914985	2348.74
1615	1982	2	0.123846	2	0	0.0135386	2293.2	1	0	0.0884679	1297.21
1616	1982	1	#DIV/0!	1	0	0.004	3464.1	0	0	0	0
1617	1982	4	0.599759	5	0	0.0277018	2189.58	5	0	0.299602	583.616
1618	1982	6	0.736904	23	26.1304	0.295277	802.981	9	26.1304	0.178455	805.224
1619	1982	5	0.697404	12	65.6667	0.186571	1028.76	11	54.2727	0.186571	472.255
1620	1982	4	0.051575	1	246	0.00468148	4010.33	4	307.5	0.112865	213.905
1621	1982	4	0.278222	2	0	0.276637	2171.62	4	290	0.0522409	551.602
1622	1982	4	0.414798	1	0	0.00860047	6108.4	12	109.25	0.0958632	492.409
1623	1982	5	0.494547	4	9.25	0.0630678	2537.4	10	66.8	0.0630678	389.067
1624	1982	4	0.698709	8	47.375	0.0617838	1317.21	6	38.3333	0.0907392	1010.36
1625	1982	5	0.250296	2	0	0.00838174	3074.87	9	51.8889	0.177538	577.21
1626	1982	4	0.122155	1	0	0.00549129	4587.06	6	213.667	0.50197	230.745
1627	1982	3	0.0886181	1	0	0.0050832	4326.78	3	379.667	0.0763176	305.95
1628	1982	2	0.157354	1	0	0.00475817	4026.39	2	188.5	0.146612	406.1
1629	1982	5	0.595191	6	11	0.0917207	1016.18	23	35.8696	0.207823	483.354
1630	1982	4	0.127586	2	0	0.00684748	2850.09	5	191	0.167909	601.778
1631	1982	5	0.679023	7	18.7179	0.0460343	1751.65	7	101.308	0	921.657
1632	1982	5	0.435913	7	50.5714	0.0506228	1473.68	3	278.667	0.0506228	88.14
1633	1982	2	0.00726086	1	0	0.00411068	3557.83	1	0	0.181121	93.73
1634	1982	3	0.442536	1	64.3333	0.00739933	5226.43	5	77.2	0.093544	677.942
1635	1982	5	0.524406	10	8.2	0.167131	1180.73	11	38.0909	0.167131	397.847
1636	1982	5	0.199875	3	13.3333	0.0282475	2015.32	6	20	0.229416	716.905
1637	1982	3	0.0672522	2	59.3333	0.0387445	2347.74	4	86.5	0.123636	307.845
1638	1982	4	0.535976	4	54	0.0277015	1622.6	8	35.5	0.0277015	643.686
1639	1982	4	0.611902	3	27.8571	0.0315309	2352.06	4	48.75	0.0580456	1794.65
1640	1982	5	0.700571	16	42.5	0.312379	1041.7	4	42.5	0.138896	580.215
1641	1982	4	0.132493	1	0	0.00610522	5075.03	8	153.375	0.177646	274.741
1642	1982	5	0.598554	5	34.0645	0.381302	1950.67	5	25	0	990.181
1643	1982	5	0.478519	11	0	0.0116029	3610.92	11	100.818	0.0116029	3610.92
1644	1982	5	0.378714	10	14.25	0.0283104	1949.66	10	131.1	0.0283104	1949.66
1645	1982	4	0.95055	27	16.3333	3.86454	831.316	16	16.3333	0.104079	380.851
1646	1982	6	0.668418	13	25.7692	0.122484	1045.26	21	43.9048	1.84317	430.776
1647	1982	4	0.506996	2	0	0.0172564	2222.41	4	226.5	0.0463529	1039.33
1648	1982	6	0.736931	7	7.85714	0.0222295	1573.8	13	56.6154	0.0698864	741.589
1649	1982	2	0.314033	1	0	0.00483131	3946.98	1	1084	0.0189849	931.54
1650	1982	1	#DIV/0!	1	0	0.004	3464.1	0	0	0	0
1651	1982	3	0.0022268	1	0	0.00402432	3484.31	3	27.3333	0.816367	43.7633
1652	1982	5	0.487999	4	63	0.0389304	1830.2	4	100.714	0	407.456
1653	1982	2	0.150965	1	0	0.00423535	3588.27	1	0	0.0350311	658.79
1654	1982	4	0.179695	2	9.5	0.0185884	2434.99	4	121	0.0762146	619.467
1655	1982	5	0.519897	9	17.2222	0.0791327	954.83	17	102.824	0.0791417	626.133
1657	1982	4	0.628454	2	7	0.0422407	4862.62	28	49	0.41872	503.673
1658	1982	4	0.374944	1	0	0.00718303	5381.29	9	59.7778	0.0845773	501.507
1659	1982	4	0.756021	6	46.5	0.131701	1405.44	6	31.1667	0.131701	814.342
1660	1982	6	0.535741	11	15	0.310246	1148.09	18	52	0.206514	365.121
1661	1982	6	0.811935	37	31.7297	0.169814	557.901	12	31.7297	0.111484	858.036
1662	1982	6	0.816263	37	33.5946	0.165655	500.361	24	33.5946	0.169336	835.361
1663	1982	6	0.509741	18	23.5769	0.353091	586.096	34	30.3529	0.127473	455.756
1664	1982	4	0.256125	3	71.25	0.657469	1438.01	9	93.5556	0.342779	387.628
1665	1982	5	0.579813	10	0	0.00812751	4369.65	10	64	0.00812751	4369.65
1666	1982	3	0.65855	8	18.375	0.0990569	1273.07	3	186.667	0.0990569	237.95
1667	1982	4	0.374246	2	6	0.0550661	2820.29	13	146.154	0.156994	468.988
1669	1982	5	0.388211	9	29.2222	0.129484	1962.49	10	107	0.173941	207.991
1670	1982	4	0.747459	24	31.2083	0.104658	967.279	8	31.2083	0.153903	258.342
1671	1982	3	0.012362	1	231	0.00429945	3717.02	2	346.5	0.20667	126.46
1672	1982	2	0.0365201	2	7.66667	0.0614164	1866.36	1	23	0.130421	436.2
1673	1982	3	0.245647	1	0	0.00414564	3370.6	2	0	0.0484126	1143.64
1674	1982	4	0.28263	4	4	0.107288	2212.42	4	387	0.107288	2212.42
1675	1982	3	0.182821	2	213.75	0.0106987	2574.05	2	427.5	0.111463	952.84
1676	1982	1	#DIV/0!	1	0	0.004	3464.1	0	0	0	0
1677	1982	2	0.156727	2	0	0.016168	2328.26	1	0	0.0734217	1447.88
1678	1982	4	0.558501	11	55.8182	0.317204	1109.11	5	55.8182	0.205459	378.346
1679	1982	6	0.838862	25	54.72	0.217816	687.375	15	54.72	0.142368	676.897
1680	1982	4	0.403068	3	5	0.0426655	2723.16	3	61.3333	0.0426655	113.773
1681	1982	5	0.494423	2	0	0.00987583	4208.34	8	127.5	0.00987583	185.298
1682	1982	3	0.186648	1	0	0.00573638	4733.78	6	45	0.17167	370.958
1683	1982	4	0.216315	2	68.5	0.0513384	2232.58	6	72.6667	0.417278	371.015
1684	1982	5	0.643505	13	32.4615	0.0839537	1300.45	16	32.4615	0.12294	390.486
1685	1982	4	0.611356	3	25.4	0.0204514	2433.71	3	161.25	0	601.467
1686	1982	1	#DIV/0!	1	0	0.004	3464.1	0	0	0	0
1687	1982	3	0.0856763	1	0	0.00497043	4227.79	4	249	0.111433	228.368
1688	1982	3	0.11422	1	0	0.00527959	4449.99	5	187.8	0.120704	263.65
1689	1982	3	0.840634	9	32.5098	0.120473	1213.49	9	51.5714	0	1133.47
1690	1982	5	0.628894	15	36.3699	0.151541	885.372	15	39	0	862.495
1691	1982	2	0.207534	1	0	0.00487286	4082.22	1	735	0.0260392	736.38
1692	1982	2	0.138121	1	0	0.00434225	3687.5	2	0	0.0523728	430.795
1693	1982	3	0.0401827	1	0	0.00448046	3854.53	4	0	0.226849	187.635
1694	1982	4	0.515657	5	55.2	0.16647	1908.86	3	403	0.147666	246.613
1695	1982	4	0.706087	9	18.3333	0.0535349	1361.83	1	18.3333	0.0620049	2107.58
1696	1982	6	0.565511	9	9.11111	0.501518	1655.85	13	59.2308	0.501518	528.337
1697	1982	3	0.0277121	1	262.25	0.00425635	3669.42	3	349.667	1.38158	112.903
1698	1982	2	0.00908114	1	524.5	0.0040368	3493.28	1	1049	0.193347	129.04
1699	1982	4	0.143597	1	82	0.00629283	5226.18	6	95.6667	0.640609	358.17
1700	1982	5	0.668054	10	31.9	0.0959496	1360.65	10	31.9	0.456476	454.805
1701	1982	5	0.233108	2	0	0.00882165	3526.67	4	264.25	0.478834	1041.82
1702	1982	4	0.0479093	1	0	0.00527596	4520.94	10	166.5	0.226112	123.695
1703	1982	5	0.631053	19	22.8526	0.328145	1040.22	19	73.6875	0	325.495
1704	1982	4	0.271384	5	0	0.0187252	2420.36	5	103.6	0.0187252	2420.36
1705	1982	3	0.728606	7	7.79167	0.148961	1675.17	7	51.7273	0	1170.64
1707	1982	6	0.709307	15	52.5333	0.471074	1027.13	10	52.5333	0.0869447	492.167
1708	1982	3	0.510812	4	37.5	0.0403671	1681.68	1	40	0.0474213	661.55
1709	1982	2	0.241575	1	0	0.00426258	3544.42	1	278	0.0245433	846.88
1710	1982	2	0.0739332	1	0	0.00444266	3812.92	1	1108	0.0448677	348.82
1711	1982	3	0.0590756	1	0	0.00457061	3915.2	2	431.5	0.0828181	296.565
1712	1982	2	0.126945	2	0	0.042936	2066.41	2	91	0.0796664	488.35
1713	1982	4	0.343996	1	0	0.00772941	5752.04	4	158	0.0557018	851.69
1714	1982	2	0.347757	1	0	0.00464494	3760.35	2	0	0.0650412	784.01
1715	1982	6	0.436501	7	45.8571	0.0900085	1841.85	9	161.222	0.103185	386.311
1716	1982	5	0.522996	6	34.1818	0.0327171	2220.9	6	70.9286	0	1043.25
1718	1982	4	0.822012	27	12.4074	0.300996	901.69	19	56.8421	0.113448	419.887
1719	1982	4	0.0849936	1	0	0.00584972	4958.69	6	7.33333	0.183249	296.998
1721	1982	6	0.845451	46	21.1522	0.0986605	573.081	23	21.1522	0.100783	725.437
1722	1982	6	0.829505	38	24	0.100961	614.979	16	24	0.157946	700.516
1723	1982	5	0.602278	8	30.875	0.882788	1789.54	12	60.75	0.882788	462.441
1724	1982	3	0.349142	3	60.8182	0.296406	2248.3	8	81.25	0.0940043	488.531
1725	1982	6	0.718138	9	67.7778	0.0995555	1231.05	6	67.7778	0.05837	777.497
1726	1982	4	0.383099	1	0	0.00529036	3886.76	4	98	0.106042	650.053
1727	1982	2	0.412639	1	0	0.00473825	3762.89	4	0	0.164643	515.6
1728	1982	4	0.418822	1	0	0.00961773	6846.51	16	47.5	0.133897	420.829
1729	1982	5	0.829378	22	44	0.0830364	765.366	12	44	0.215665	668.534
1730	1982	5	0.606876	17	21.3333	0.0682553	2206.53	17	82.7647	0.0682553	2206.53
1731	1982	4	0.314518	1	49.2667	0.00963847	7390.34	14	52.7857	0.0937216	367.37
1732	1982	3	0.014549	1	862	0.00427972	3698.71	2	1293	0.149518	117.31
1733	1982	3	0.179475	2	4.6	0.0155275	2782.66	3	7.66667	0.0809356	760.1
1734	1982	3	0.211559	3	0	0.00435233	3576.99	3	0	0.00435233	3576.99
1735	1982	3	0.737926	5	11.4	0.0590877	1431.48	1	11.4	0.0337416	1107.39
1736	1982	1	#DIV/0!	1	0	0.004	3464.1	0	0	0	0
1737	1982	3	0.0406503	1	480	0.00441576	3796.06	2	720	0.215845	216.79
1738	1982	2	0.032306	2	0	0.123543	1794.05	1	0	0.120057	347.53
1739	1982	5	0.503924	6	27.8333	0.375035	1132.41	13	8.76923	0.375035	575.512
1740	1982	4	0.47588	4	25.5	0.0199119	2514.99	4	5.5	0.0907735	284.197
1741	1982	4	0.317709	2	64.6	0.152981	3896.34	8	80.75	0.0636146	605.509
1742	1982	4	0.52919	6	27.6667	0.144451	1529.94	3	239.333	0.0974559	505.313
1743	1982	3	0.417401	1	0	0.00800489	5828.39	6	26.5	0.0753214	739.445
1744	1982	5	0.345173	3	59.4615	0.079232	1849.19	10	74	0.0885204	573.893
1745	1982	5	0.649359	3	25.3333	0.042306	2326.97	7	32.5714	0.362322	601.133
1746	1982	3	0.267203	3	0	0.0154625	2233.6	4	0	0.19769	861.987
1747	1982	5	0.14433	1	0	0.00601232	4955.51	8	197.625	0.114117	270.495
1748	1982	3	0.183153	1	0	0.00486264	4012.46	4	246	0.0625062	442.033
1749	1982	2	0.0349816	1	0	0.00429003	3701.64	1	346	0.0747218	237.54
1750	1982	4	0.668723	8	15.25	0.0636408	1745.66	5	28.8	0.13542	856.468
1751	1982	4	0.121993	2	0	0.00937555	2801.91	5	85	0.298545	490.244
1752	1982	3	0.677031	5	0	0.0530507	1972.4	2	23	0.0752038	341.665
1753	1982	4	0.12958	1	0	0.0048506	4031.91	5	0	0.159676	235.196
1754	1982	4	0.482925	6	52.5	0.0387804	1697.98	3	258	0.111357	280.717
1755	1982	4	0.515199	5	103.4	0.0513667	1694.78	3	4.66667	0.494754	331.49
1756	1982	5	0.617106	9	71	0.16483	1092.07	2	71	0.0547518	617.695
1757	1982	2	0.0102939	1	0	0.00414353	3585.21	1	0	0.157282	121.11
1758	1982	3	0.161419	1	646.333	0.00510493	4246.01	2	969.5	0.0507181	480
1759	1982	3	0.0337562	1	515.333	0.00460031	3960.95	2	773	0.169709	248.425
1760	1982	3	0.257864	2	27.4286	0.12087	2574.22	5	38.4	0.0761764	488.444
1761	1982	4	0.402203	1	0	0.00487488	3585.36	5	148	0.0544171	757.884
1762	1982	4	0.134213	1	0	0.00500854	4178.36	4	56.75	0.076629	418.887
1763	1982	5	0.41078	4	0.333333	0.108514	1893.31	4	73	0	700.786
1764	1982	5	0.737944	24	24.7083	0.184907	742.897	7	24.7083	0.0937288	222.199
1765	1982	6	0.42227	15	0	0.0114443	3926.04	15	123.533	0.0114443	3926.04
1766	1982	5	0.751633	3	87	0.0510116	2314.19	10	121.6	0.0510116	615.186
1768	1982	5	0.697447	8	67.1951	0.160192	1086.85	8	47.3529	0	947.833
1769	1982	6	0.580162	6	6.5	0.0371292	1226.06	13	61.8462	0.103792	803.447
1770	1982	2	0.000549552	1	0	0.00400426	3467.67	1	30	0.967808	28.26
1771	1982	1	#DIV/0!	1	0	0.004	3464.1	0	0	0	0
1772	1982	1	#DIV/0!	1	0	0.004	3464.1	0	0	0	0
1773	1982	4	0.287707	1	0	0.00791134	6225.9	7	216.286	0.0957057	630.734
1774	1982	3	0.662393	4	5.25	0.0105571	2098.61	1	844	0.0556635	450.32
1775	1982	2	0.999794	5	42.6	0.0576359	1636.2	0	0	0.0576359	0
1776	1982	2	0.195435	2	8	0.0849559	2386.68	6	100.167	0.850794	329.877
1778	1982	4	0.598484	7	1.42857	0.0825244	2169.91	6	149.167	0.0791502	464.312
1779	1982	4	0.332939	2	0	0.0477987	3725.83	10	85.6	0.202599	512.974
1780	1982	5	0.778917	14	23.7143	0.0977446	760.079	10	23.7143	0.137024	866.801
1781	1982	6	0.854396	35	23.3143	0.0775388	710.529	15	23.3143	0.129488	673.238
1782	1982	6	0.662325	15	23.5333	0.137655	873.198	21	66.0476	0.137655	417.011
1783	1982	4	0.615539	7	6.85714	0.739996	1713.7	8	119.75	0.739996	309.38
1784	1982	3	0.193956	1	203.2	0.00569829	4670.76	4	254	0.131579	340.725
1785	1982	3	0.317915	4	40.7273	0.0586641	1565.08	7	59.2857	0.133866	519.493
1786	1982	5	0.818289	24	27.625	0.0867317	858.827	11	27.625	0.28287	413.258
1787	1982	4	0.376558	1	0	0.00659298	4826.28	7	97	0.0708585	579.173
1788	1982	4	0.68832	8	22.5	0.0608612	1078.54	3	4	0.0873362	730.827
1790	1982	4	0.635993	19	25.5263	0.0999356	1159.87	8	116.125	0.19001	421.015
1791	1982	4	0.626351	3	30.3333	0.0291161	2523.12	11	76.4545	0.0291161	490.584
1792	1982	1	#DIV/0!	1	0	0.004	3464.1	0	0	0	0
1793	1982	2	0.0988778	2	7.66667	0.0179831	2236.35	1	23	0.106352	1179.62
1794	1982	3	0.231669	2	0	0.0256654	2344.91	2	0	0.0483305	1186.36
1795	1982	5	0.575955	7	0	0.0141256	3039.36	7	57.4286	0.0141256	3039.36
1796	1982	4	0.328686	2	183	0.0277896	2144.03	5	256.2	0.0648919	781.098
1797	1982	1	#DIV/0!	1	0	0.004	3464.1	0	0	0	0
1798	1982	3	0.15212	2	0	0.0138842	2620.85	3	0	0.0833408	664.813
1799	1982	2	0.00322149	1	39.3333	0.00421512	3649.53	2	59	2.35397	94.425
1801	1982	5	0.534397	5	0	0.04192	1838.95	6	44.8333	0.04192	596.715
1802	1982	5	0.520882	2	0	0.0102969	4367.14	13	16.6923	0.0102969	178.224
1803	1982	4	0.433537	2	0	0.16132	3330.62	6	154	0.0600262	741.517
1804	1982	2	0.974461	3	84	0.0311572	2455.05	0	0	0	0
1805	1982	4	0.763591	4	143.611	0.126188	1737.87	4	105.444	0	810.27
1806	1982	4	0.150122	2	0	0.0141359	3158.55	7	171	0.103248	462.813
1807	1982	2	0.0213625	1	0	0.00405504	3504.53	1	35	0.163777	292.37
1808	1982	4	0.306306	1	0	0.00616957	4762.05	4	176.75	0.0701357	575.91
1809	1982	4	0.0926109	1	0	0.00468026	3956.01	4	340.75	0.0881204	309.355
1810	1982	6	0.426355	2	0	0.013541	3541.94	10	148.3	0.113804	675.266
1811	1982	6	0.525629	5	18.8	0.0757268	1510.71	14	66.2143	0.12038	659.694
1812	1982	2	0.702346	7	60.4286	0.229899	1083.33	0	0	0	0
1813	1982	3	0.0966629	1	230	0.00434064	3685.85	2	345	0.0602849	453.46
1814	1982	3	0.631312	4	7.75	0.0319831	2030.79	1	0	0.0319831	39.68
1815	1982	5	0.133927	2	0	0.676507	1895.2	8	90.875	2.26362	382.387
1816	1982	6	0.718171	19	13.25	0.0645579	974.019	19	49.0526	0.0645579	974.019
1817	1982	5	0.736845	10	28.7	0.0660446	1149.48	10	45.7	0.0881885	505.985
1818	1982	2	0.00679625	1	11	0.00400734	3468.53	1	22	0.336152	161.39
1819	1982	2	8.25743e-05	1	230.5	0.00405231	3509.39	1	461	12.3908	45.97
1820	1982	3	0.0105481	1	345.667	0.00414668	3586.09	2	518.5	0.191776	115.745
1821	1982	4	0.196475	2	115.714	0.0467273	2248.45	5	151.4	0.477956	428.25
1822	1982	4	0.262875	2	0	0.0079897	3158.72	4	351	0.0985421	825.72
1823	1982	2	0.0659111	1	0	0.0043134	3706.33	2	107.5	0.0820362	278.57
1824	1982	4	0.702302	10	17.7	0.16529	1027.43	13	46.9231	0.076089	378.462
1825	1982	5	0.734823	27	15.8	0.19952	724.092	27	61.2593	0.19952	724.092
1826	1982	4	0.681021	10	51.6458	0.108652	1253.28	10	63.0476	0	789.683
1829	1982	5	0.629729	6	15.1667	0.0337892	1655.05	7	37.4286	0.0622865	711.291
1830	1982	3	0.342414	1	0	0.00673881	5269.93	3	112.667	0.0365648	747.22
1831	1982	1	#DIV/0!	1	0	0.004	3464.1	0	0	0	0
1832	1982	2	0.0244755	1	0	0.00421296	3639.72	1	836	0.0839696	175.62
1833	1982	1	#DIV/0!	1	0	0.004	3464.1	0	0	0	0
1834	1982	3	0.160497	1	0	0.00578563	4817.68	4	226.5	0.12096	536.367
1835	1982	3	0.58145	5	6.8	0.316275	1629.84	2	230.5	0.316275	430.515
1836	1982	2	0.91591	5	137	0.292981	1820.83	0	0	0	0
1838	1982	4	0.648779	19	22.7368	0.305863	916.367	15	134.8	0.305863	243.765
1840	1982	6	0.646271	29	16.8333	0.0820078	1866.71	29	25.2414	0.0820078	1866.71
1841	1982	4	0.860151	13	39.7692	0.398298	1144.67	13	39.7692	0.158013	369.938
1842	1982	2	0.501422	1	0	0.00735459	5665.46	1	0	0.03809	3645.05
1843	1982	4	0.457705	5	18.2	1.05034	1541.25	4	180	1.05034	382.512
1844	1982	3	0.600008	2	85.3333	0.244453	3313.06	7	109.714	0.857256	588.653
1845	1982	4	0.299173	2	135.667	0.0318715	3090.89	7	174.429	0.1491	619.113
1846	1982	4	0.599492	6	2.33333	0.389185	1467.15	26	59.6923	0.124621	424.182
1847	1982	4	0.303997	1	0	0.00745237	5757.02	10	151.1	0.110909	537.485
1848	1982	5	0.412879	2	0	0.0276546	2608.82	11	57.2727	0.0885872	590.984
1849	1982	5	0.690562	12	41.3333	0.28962	1413.43	14	41.0714	0.28962	556.055
1850	1982	5	0.626822	22	0	0.131867	1582.87	22	38.5	0.131867	1582.87
1851	1982	3	0.0873306	1	162.667	0.00489407	4165.45	2	244	0.0894134	535.97
1852	1982	1	#DIV/0!	1	0	0.004	3464.1	0	0	0	0
1853	1982	2	0.0519547	2	7.66667	0.0366602	1956.84	1	23	0.120541	612.78
1854	1982	3	0.803883	4	0	0.0317495	1792.46	2	0	0.0559264	1463.7
1855	1982	5	0.496362	6	12.8333	0.123051	1025.02	6	236.833	0.123051	1025.02
1856	1982	2	0.2613	2	0	0.00978982	2556.76	1	0	0.0484547	1855.44
1857	1982	2	0.24469	2	0	0.00788017	2693.09	1	0	0.059417	2085.23
1858	1982	4	0.0468267	1	17.8571	0.00438397	3755.92	6	20.8333	0.220263	166.615
1859	1982	1	#DIV/0!	1	0	0.004	3464.1	0	0	0	0
1860	1982	5	0.37401	4	76	0.0218891	2326.31	3	183.667	0.0218891	189.203
1861	1982	5	0.167886	2	49.75	0.103976	3114.89	18	55.2778	0.152027	212.237
1862	1982	5	0.486718	1	0	0.0100864	6553.59	9	90.6667	0.0963238	638.479
1863	1982	4	0.43424	1	0	0.0103952	7551	16	67.6875	0.478437	437.132
1864	1982	4	0.773767	12	15.5833	0.121967	1081.77	14	57	0.112653	524.829
1865	1982	2	0.0421983	1	0	0.00422858	3645.28	1	517	0.0636968	252.77
1866	1982	4	0.153517	1	0	0.00560375	4626.02	5	261	0.0717535	340.73
1867	1982	4	0.0674011	1	0	0.00496683	4230.73	4	413.75	0.116199	273.012
1868	1982	5	0.3092	5	32.1905	0.79555	1836.91	5	153.857	0	985.993
1869	1982	1	#DIV/0!	1	0	0.004	3464.1	0	0	0	0
1870	1982	4	0.628457	8	12.375	0.0638599	1688.06	6	103	0.459366	590.91
1871	1982	3	0.0487941	1	0	0.0042032	3608.7	2	54	0.117888	283.62
1872	1982	5	0.329228	6	17.5	0.0507608	1881.69	6	4.5	0.432637	112.773
1873	1982	5	0.19747	1	57.3333	0.00439351	3532.04	5	68.8	0.0911917	586.9
1874	1982	6	0.643439	10	15.2619	0.55991	1001.72	10	58.45	0	804.229
1875	1982	5	0.762156	11	28.2295	0.0532362	987.081	11	54.6667	0	758.378
1876	1982	5	0.718536	14	13.5	0.0691943	893.182	14	27.5	0.0691943	893.182
1878	1982	2	0.00918087	1	307.333	0.0048914	4232.77	2	461	1.20541	384.67
1879	1982	3	0.0359753	1	72	0.0047082	4052.84	3	96	0.253219	228.283
1880	1982	1	#DIV/0!	1	0	0.004	3464.1	0	0	0	0
1881	1982	4	0.548443	3	9.33333	0.0117746	2657.42	2	401	0.0117746	559.795
1882	1982	4	0.123674	1	0	0.00503447	4218.98	5	10.8	0.0894313	313.22
1883	1982	5	0.510651	10	30.2558	1.68821	1337.83	10	59.3158	0	923.488
1884	1982	5	0.61663	6	50.5	0.0932684	1888.22	18	78.6111	0.128785	320.419
1885	1982	6	0.807413	30	28.6333	0.135983	593.518	18	28.6333	0.158339	512.282
1886	1982	5	0.489644	3	9.33333	0.0697487	1834.72	4	21.25	0.0697487	484.255
1887	1982	4	0.770357	5	116.4	0.131007	1871.11	16	116.4	0.092992	652.159
1888	1982	4	0.811329	11	18.1818	0.0954166	1135.85	6	108.5	0.0742043	912.067
1889	1982	5	0.262016	2	0	0.00967184	2764.68	7	44.1429	0.0876335	700.513
1890	1982	2	0.220651	1	0	0.00421738	3523.17	1	632	0.0248972	762.66
1891	1982	1	#DIV/0!	1	0	0.004	3464.1	0	0	0	0
1892	1982	1	#DIV/0!	1	0	0.004	3464.1	0	0	0	0
1893	1982	4	0.320771	3	10	0.666364	1909.04	7	74.8571	0.0763472	613.37
1894	1982	4	0.128813	2	0	0.30791	2654.67	11	80.1818	0.173628	230.978
1895	1982	3	0.647564	5	128	0.0823855	1460.04	2	383.5	0.10313	165.17
1896	1982	4	0.305642	1	0	0.00741524	5779.02	10	225.1	0.19308	414.292
1899	1982	6	0.846045	21	39.4286	0.114381	914.317	26	39.4286	0.219968	460.256
1900	1982	4	0.869795	24	26.375	0.0836776	916.892	6	26.375	0.0886454	477.807
1901	1982	4	0.238023	3	0	0.375878	1893.15	8	158.375	0.111743	447.512
1902	1982	4	0.793441	10	25.4	0.0481342	1184.8	17	77.1176	0.0481342	419.711
1903	1982	4	0.179274	1	197.889	0.00659953	5403.93	8	222.625	2.01994	302.076
1904	1982	2	0.317852	2	0	0.0110197	2492.68	1	0	0.0370723	1849.35
1905	1982	4	0.406268	3	58.7692	0.260208	1494.79	10	73.6	0.470632	445.582
1906	1982	3	0.191036	1	0	0.00595982	4893.02	3	354	0.0828451	573.293
1907	1982	3	0.671856	8	14.375	0.131441	1916.88	3	176	0.106151	352.517
1908	1982	4	0.436801	1	0	0.00688775	4992.75	6	49.3333	0.0843124	914.885
1909	1982	5	0.7798	26	32.6923	0.131794	848.554	7	32.6923	0.125028	500.257
1910	1982	4	0.726517	7	22.2857	0.0556873	1533.64	13	53.6923	0.0556873	673.461
1911	1982	1	#DIV/0!	1	0	0.004	3464.1	0	0	0	0
1912	1982	2	0.138632	2	7.66667	0.00969129	2613.8	1	23	0.110045	1858.52
1913	1982	3	0.238756	3	0	0.0268412	2010.84	3	0	0.0653698	1129.15
1914	1982	2	0.729	2	37.25	0.689938	1839.54	2	74.5	0.0535304	1089.41
1915	1982	6	0.660687	11	86.7273	0.109083	1302.54	5	86.7273	0.0554155	761.132
1916	1982	5	0.351572	2	119.222	0.0110289	2832.85	7	153.286	0.106979	762.969
1917	1982	4	0.716297	10	25.8	0.0486042	1410.05	5	25.8	0.0609571	393.576
1918	1982	3	0.0860921	1	28.25	0.00503445	4279.93	3	37.6667	0.2609	295.2
1920	1982	4	0.220753	1	114.083	0.00847801	6792.34	11	124.455	0.119988	352.193
1921	1982	3	0.687341	4	86.5	0.436903	2135.06	5	0	0.436903	212.136
1922	1982	4	0.410988	3	14.6667	0.0121578	2927.24	4	190.5	0.128881	323.51
1923	1982	4	0.147138	1	0	0.00555236	4612.17	6	180.833	0.117868	308.053
1924	1982	4	0.62631	8	5.47368	0.0678644	1562.14	8	43.6	0	515.469
1925	1982	3	0.360535	2	0	0.0079038	2790.64	3	11.6667	0.137217	1083.37
1926	1982	4	0.409619	7	66.5238	0.201849	1460.64	7	109.3	0	1112.77
1927	1982	4	0.223039	1	0	0.00700549	5637.66	4	276.5	0.0950837	561.06
1928	1982	3	0.0224646	2	0	0.720654	1809.68	2	113	0.137194	150.665
1929	1982	3	0.627238	5	19.4	0.0255026	1717.74	1	0	0.0902119	2055.46
1930	1982	5	0.428599	2	0	0.00792732	2689.28	8	44.625	0.0712405	796.898
1931	1982	4	0.421065	2	0	0.0107572	2371.86	10	8.9	0.147884	642.082
1932	1982	3	0.648204	3	76	0.0243224	2380.4	1	690	0.0243224	228.09
1933	1982	6	0.457494	4	6.25	0.021169	1861.97	11	55.3636	0.0836851	679.12
1934	1982	6	0.554622	8	63	0.369261	1477.53	8	41.7692	0	484.395
1935	1982	5	0.779944	12	22.7083	0.42304	1051.35	12	79.3125	0	865.153
1937	1982	5	0.382572	5	57.7647	0.117123	1321.88	12	78	0.268553	487.779
1939	1982	3	0.069724	1	602	0.00468228	3997.39	2	903	0.145292	309.97
1940	1982	1	#DIV/0!	1	0	0.004	3464.1	0	0	0	0
1941	1982	6	0.537652	3	14.3333	0.0424312	2030.61	11	97.5455	0.0626786	767.047
1942	1982	5	0.361287	2	0	0.0529754	2448.89	12	87.4167	0.16902	414.301
1943	1982	4	0.20983	3	0	0.124234	1648.11	10	77.7	0.226776	297.788
1944	1982	4	0.884515	28	37.3929	0.455689	680.962	16	37.3929	0.216581	477.159
1945	1982	4	0.901958	18	51.506	0.116296	913.266	18	35.3462	0	443.416
1947	1982	5	0.431849	3	3.33333	0.0618545	2256.8	14	38.7143	0.113248	587.755
1948	1982	4	0.52427	9	37	0.0770832	1122.74	9	36.1333	0	917.219
1949	1982	2	0.0215019	1	0	0.00398856	3447.02	1	0	0.135168	243.13
1950	1982	2	0.166635	1	0	0.0043162	3645.92	1	632	0.0307622	655.83
1951	1982	1	#DIV/0!	1	0	0.004	3464.1	0	0	0	0
1952	1982	2	0.0494649	1	0	0.00434558	3742.55	1	1012	0.058083	278.45
1953	1982	2	0.0345611	1	0	0.00429798	3708.69	1	558	0.0780408	244.58
1954	1982	5	0.579475	13	12.2308	0.103449	958.332	21	67.9524	0.103449	332.503
1955	1982	3	0.436016	5	70.4	0.0553664	1320.62	1	463	0.0688102	279.24
1956	1982	5	0.714758	27	13.6667	0.111879	855.21	17	56.5294	0.111879	463.621
1958	1982	5	0.780615	23	18.1304	0.167647	1047.59	9	18.1304	0.100381	374.223
1959	1982	4	0.777953	16	40.3125	0.141137	1041.71	19	49.6316	0.111786	425.233
1960	1982	1	#DIV/0!	1	0	0.004	3464.1	0	0	0	0
1961	1982	4	0.665692	10	56.7	0.065461	1378.08	12	61.0833	0.065461	393.645
1962	1982	2	0.373639	2	0	0.0068793	2697.37	1	0	0.0346997	2166.07
1963	1982	4	0.139467	1	207.2	0.00491665	4097.81	4	259	0.0672958	360.48
1964	1982	4	0.713201	5	0	0.226959	1913.29	18	63.8333	0.131971	340.808
1965	1982	4	0.227929	1	0	0.00545929	4353.15	6	218.333	0.182121	354.722
1966	1982	3	0.558256	1	0	0.00950382	6604.62	5	180.6	0.0350225	912.362
1967	1982	5	0.86499	23	44.7391	0.0706547	902.879	9	44.7391	0.0760668	724.999
1968	1982	6	0.692558	30	41.8	0.134305	689.035	6	41.8	0.0931842	1007.65
1969	1982	1	#DIV/0!	1	0	0.004	3464.1	0	0	0	0
1970	1982	1	#DIV/0!	1	0	0.004	3464.1	0	0	0	0
1971	1982	1	#DIV/0!	1	0	0.004	3464.1	0	0	0	0
1972	1982	2	0.0694218	2	0	0.0536805	1875.92	1	0	0.0826089	595.06
1974	1982	6	0.677823	10	24.2	0.0815543	1054.24	11	24.2	0.142591	504.153
1975	1982	5	0.631001	8	14	0.101459	1254.52	3	14	0.0797055	912.263
1976	1982	5	0.607786	12	13.6667	0.154483	1232.66	8	21.75	0.154483	509.229
1977	1982	3	0.0328891	1	281	0.00440925	3796.65	2	421.5	0.352831	218.815
1978	1982	5	0.428289	5	17.2	0.0627774	1637.67	7	26.7143	0.154069	281.227
1979	1982	3	0.0250957	1	0	0.0044509	3838.64	6	0	0.25648	92.1467
1980	1982	4	0.676281	9	38.0278	0.213461	1161.2	9	100.556	0	634.5
1981	1982	4	0.214647	2	0	0.0968547	2321.04	9	192.444	0.844824	294.616
1982	1982	4	0.683905	14	10.2857	0.125601	1138.51	13	52.7692	0.183762	351.261
1983	1982	5	0.398257	6	107.156	0.0657925	1993.57	6	73.3846	0	660.942
1984	1982	1	#DIV/0!	1	0	0.004	3464.1	0	0	0	0
1985	1982	5	0.222231	2	0	0.106469	3077.83	9	265.778	0.0859945	394.474
1986	1982	5	0.0772915	1	0	0.00502905	4262.9	9	318.889	2.5404	216.86
1987	1982	2	0.0791451	1	0	0.00456123	3911.62	2	36	0.103566	308.995
1988	1982	4	0.50981	8	11.75	0.099334	1297.16	3	241.333	0.099334	171.72
1989	1982	4	0.134634	1	0	0.00530808	4428.34	5	166.2	0.0973366	310.116
1990	1982	5	0.437284	1	0	0.00873176	5946.23	20	121.2	0.135312	496.416
1991	1982	6	0.629721	1	0	0.0118769	6333.35	16	83.1875	0.0666293	734.235
1992	1982	5	0.506607	15	18.5714	0.110422	1108.58	15	86.5556	0	695.141
1993	1982	3	0.557733	5	45	0.0341061	1942.29	1	0	0.131783	136
1994	1982	5	0.777283	18	32.8023	0.450121	879.649	18	69.0769	0	776.195
1995	1982	4	0.438811	16	15.9375	0.122006	1047.03	6	18.5	0.221541	141.293
1996	1982	3	0.0978654	1	0	0.00413367	3510.45	2	0	0.0665158	550.495
1997	1982	3	0.20315	1	170.333	0.00419566	3446.35	2	255.5	0.0433401	840.175
1998	1982	2	0.646593	1	31	0.00529305	3826.68	1	62	0.0109634	1568.46
1999	1982	4	0.205661	1	127.2	0.00504434	4045.74	4	159	0.0655044	522.015
2000	1982	2	0.893074	7	25.1842	0.0847219	1644.08	7	21	0	928.872
2001	1982	5	0.417026	2	161.5	0.00904689	3335.57	4	44	0.182752	291.43
2002	1982	4	0.554652	3	1	0.343947	2687.62	23	76.3913	0.11232	417.633
2003	1982	6	0.892704	45	31.8	0.12886	539.494	19	31.8	0.354665	571.483
2004	1982	5	0.420524	7	52.5714	0.655578	1455.95	11	89.4545	0.11941	281.92
2005	1982	4	0.662887	2	25	0.0245283	3038.63	9	138.333	0.0509565	809.712
2006	1982	4	0.691144	4	23.3704	0.187418	2588.5	4	48.3333	0	772.276
2007	1982	3	0.183101	2	0	0.0121487	2717.21	2	151	0.0563704	1098.64
2008	1982	2	0.0211125	1	0	0.00403714	3489.16	1	632	0.148604	261.68
2009	1982	3	0.0228897	1	0	0.00419312	3617.6	2	493.5	0.42591	151.585
2010	1982	1	#DIV/0!	1	0	0.004	3464.1	0	0	0	0
2011	1982	2	0.177293	1	0	0.0048533	4091.08	1	1012	0.0271679	626.98
2012	1982	4	0.729935	7	18.3529	0.0438445	1688.8	7	57.7	0	621.641
2013	1982	4	0.581362	1	57	0.00769357	4908.4	8	64.125	0.0524313	666.656
2014	1982	2	0.132277	1	0	0.00463899	3943.62	1	209	0.0317015	504.76
2015	1982	6	0.618069	22	36.6364	0.136917	734.704	15	36.6364	0.127744	434.901
2016	1982	4	0.541424	4	10.0952	0.128081	2697.54	4	117.083	0	629.097
2017	1982	4	0.155312	1	0	0.00582159	4829.82	8	194	0.11179	280.652
2018	1982	4	0.657352	6	21	0.489675	1667.36	10	114	0.100045	375.536
2019	1982	4	0.246204	3	57	0.380235	1804.06	5	79.6	0.207454	644.926
2020	1982	2	0.955155	2	0	0.00720819	2924.09	0	0	0	0
2021	1982	4	0.436756	1	183.2	0.00687571	4936.75	4	229	0.152535	830.615
2022	1982	3	0.182218	1	0	0.00717182	5952.5	13	79.2308	0.340165	306.434
2023	1982	3	0.638871	11	21.2727	0.128703	1368.79	2	215	0.0695971	546.66
2024	1982	3	0.129717	1	0	0.00471239	3966.24	3	313	0.0761731	397.707
2026	1982	4	0.300521	3	38.9	0.162338	2409.72	7	55.5714	0.0889337	618.817
2027	1982	1	#DIV/0!	1	0	0.004	3464.1	0	0	0	0
2028	1982	2	0.200472	2	7.66667	0.0068339	2776.32	1	23	0.0804023	2173.84
2029	1982	2	0.431644	3	0	0.0104498	2357.44	2	0	0.0520314	1995.44
2030	1982	4	0.342008	3	72.375	0.0722719	1564.61	5	76.2	0.233181	736.914
2031	1982	6	0.377285	24	6	0.065013	2527.7	24	74.25	0.065013	2527.7
2032	1982	6	0.708852	27	6.55556	0.159247	1258.75	27	52.1481	0.159247	1258.75
2033	1982	5	0.68739	21	40.8	0.0972991	1090.64	21	73.0952	0.0972991	1090.64
2034	1982	1	#DIV/0!	1	0	0.004	3464.1	0	0	0	0
2035	1982	6	0.851298	31	39.871	0.109955	693.155	12	39.871	0.103423	649.774
2036	1982	4	0.134047	1	79.7778	0.00528282	4403.04	8	89.75	0.137835	247.368
2037	1982	4	0.491301	6	16.8333	0.0322585	1704.05	6	141	0.164815	200.842
2038	1982	4	0.762851	6	24.3333	0.308142	926.12	10	106.1	0.0922725	885.049
2039	1982	4	0.50395	3	25	0.101261	1590.47	6	264.667	0.0705453	861.852
2040	1982	5	0.78039	17	32.716	0.328192	933.883	17	23.6571	0	456.602
2041	1982	4	0.306473	1	0	0.00494079	3699.66	3	179.333	0.0653958	706.817
2042	1982	4	0.0791059	1	0	0.00499904	4247.62	7	298.857	0.696571	173.94
2043	1982	1	#DIV/0!	1	0	0.004	3464.1	0	0	0	0
2044	1982	1	#DIV/0!	1	0	0.004	3464.1	0	0	0	0
2045	1982	5	0.498142	13	24.0769	0.0836101	982.322	3	340.333	0.109014	802.903
2046	1982	5	0.503067	3	6.33333	0.0233441	2040.89	18	68.8333	0.197435	511.557
2047	1982	2	0.070873	1	0	0.00478643	4109.82	2	325	0.0880979	322.86
2048	1982	5	0.48622	6	0	0.0218361	1690.65	3	202.667	0.168336	889.127
2049	1982	5	0.689824	13	9.69355	0.134119	880.238	13	50.2174	0	603.13
2050	1982	4	0.131905	2	0	0.0677248	2373	5	270.2	0.0727107	370.752
2051	1982	6	0.78675	25	18.4	0.176212	707.796	7	18.4	0.0999809	874.617
2052	1982	4	0.332688	2	7	0.0401612	3713.15	16	95.375	0.198643	409.079
2053	1982	5	0.726345	5	5	0.102763	1205.88	14	129.357	0.102973	699.146
2054	1982	3	0.0474151	1	453.25	0.0042995	3692.27	3	604.333	0.108645	230.127
2055	1982	4	0.524176	7	16.8571	0.6828	1544.82	3	16	0.6828	308.603
2056	1982	2	0.00415471	1	205.5	0.00418401	3622.31	1	411	0.574286	158.21
2057	1982	6	0.400933	2	0	0.0129102	3846.38	11	110.182	0.657804	636.507
2058	1982	4	0.190286	2	0	0.130147	2412.43	6	214.833	0.0665735	434.082
2059	1982	4	0.136717	1	0	0.00619413	5117.36	6	42.1667	0.179407	320.147
2060	1982	4	0.606427	2	1.5	0.0116304	3345.92	15	62.5333	0.114623	508.545
2061	1982	6	0.83363	31	50.0968	0.0974062	651.356	13	50.0968	0.0747492	746.599
2062	1982	5	0.510912	2	0	0.0123351	3738.54	16	69.25	0.134581	529.967
2064	1982	3	0.172857	2	0	0.00841402	2963.18	3	10	0.109896	1187.35
2065	1982	3	0.107758	2	0	0.012816	2491.22	2	499.5	0.0860852	869.44
2066	1982	3	0.597458	5	42.1935	0.0467049	1854.8	5	217	0	1474.71
2067	1982	1	#DIV/0!	1	0	0.004	3464.1	0	0	0	0
2068	1982	1	#DIV/0!	1	0	0.004	3464.1	0	0	0	0
2069	1982	4	0.0649779	1	0	0.00494453	4218.89	5	54.8	0.0971834	222.08
2070	1982	4	0.460987	2	78.7778	0.100507	1943.12	7	101.286	0.0819732	559.119
2071	1982	5	0.349928	2	23	0.0305529	2485.59	7	160	0.123511	646.159
2074	1982	5	0.260242	2	0	0.0165026	3057.97	9	74.7778	0.0853956	550.758
2075	1982	3	0.259667	1	0	0.00689862	5490.23	3	96.6667	0.0839836	723.673
2076	1982	2	0.0190915	1	0	0.00411697	3558.95	1	131	0.103451	162.1
2077	1982	4	0.597601	9	13.3333	0.0511968	1244.27	2	199	0.0603336	1192.89
2078	1982	3	0.809383	3	0	0.20522	1937.99	1	784	0.20522	1909.24
2079	1982	5	0.445014	3	0	0.00986127	2302.42	3	497.667	0.141513	312.217
2080	1982	3	0.605502	5	24.4	0.0531573	2002.69	2	244	0.0531573	352.035
2081	1982	4	0.389217	2	0	0.292773	2294.6	10	180.9	0.086962	417.825
2082	1982	4	0.668027	3	0	0.694702	2514.96	8	96.5	0.113388	360.025
2083	1982	4	0.366505	1	0	0.00765338	5811.3	9	136.556	0.0695294	586.688
2084	1982	6	0.799547	36	23.6667	1.23395	687.282	10	23.6667	0.105606	782.18
2085	1982	1	#DIV/0!	1	0	0.004	3464.1	0	0	0	0
2086	1982	2	0.0128981	1	11.5	0.00399802	3458.4	1	23	0.405128	403.88
2087	1982	2	0.228794	2	0	0.00902743	2518.45	1	0	0.0545243	1751.44
2088	1982	1	#DIV/0!	1	0	0.004	3464.1	0	0	0	0
2089	1982	6	0.687009	13	45.2308	0.0809766	998.53	14	33.0714	0.0809766	733.161
2090	1982	6	0.552318	29	3	0.0951131	1823.33	29	78.5172	0.0951131	1823.33
2091	1982	6	0.587617	15	27	0.101883	1536.24	15	43.7333	0.101883	1536.24
2092	1982	5	0.581326	7	16.7143	0.0637986	1264.95	5	120.4	0.0637986	634.612
2093	1982	6	0.450181	4	42.3846	0.277874	1019.12	9	55.4444	0.153308	701.633
2094	1982	5	0.544053	9	16.8889	0.0996539	1164.18	11	74.3636	0.0996539	442.531
2095	1982	3	0.652163	6	13.1667	0.0659923	1756.53	7	0	0.0659923	120.617
2096	1982	4	0.449314	3	31	0.134345	1875.03	11	89.1818	0.221544	510.296
2097	1982	4	0.322846	1	0	0.00683296	5261.56	7	136.143	0.140275	549.384
2098	1982	4	0.797725	14	22.7857	0.0900487	939.127	7	25	0.434038	884.013
2099	1982	4	0.410673	4	0	1.75832	1464.68	16	16.9375	0.0911644	410.601
2100	1982	3	0.117354	1	0	0.00518179	4376.47	7	133.143	0.127453	290.387
2101	1982	5	0.186327	3	0	0.127015	1696.6	5	545.6	0.069036	471.506
2102	1982	4	0.194472	1	0	0.00625281	5075.12	5	40.4	0.112372	449.702
2103	1982	3	0.188414	1	0	0.00506975	4187.71	2	55	0.0416799	669.02
2104	1982	5	0.49175	5	3.8	0.0796526	1590.58	22	70.5	0.106764	414.029
2105	1982	3	0.0718827	1	0	0.0045549	3892.91	2	195.5	0.0551978	313.47
2106	1982	5	0.153429	2	0	0.0308885	2164.32	4	172.25	0.151511	598.653
2107	1982	4	0.71051	3	10	0.0639148	2568.27	23	32.2609	0.0668316	526.443
2108	1982	4	0.578904	6	60.8333	0.0710478	1544.19	10	86.3	0.107496	280.105
2109	1982	3	0.524746	1	0	0.00773973	5514.28	10	41.7	0.157634	520.738
2110	1982	6	0.591992	29	19.75	11.5347	2082.31	29	57.1379	11.5347	2082.31
2111	1982	4	0.116816	1	0	0.00474924	3981.78	5	325.2	0.307355	301.878
2112	1982	2	0.77075	3	0	0.0475373	1927.07	0	0	0	0
2113	1982	5	0.673899	4	0	0.0191747	2120.68	10	9.3	0.10904	491.206
2114	1982	3	0.410915	1	15.5	0.0057997	4393.86	3	20.6667	0.03307	717.417
2115	1982	3	0.728057	4	88.75	0.0336847	1991.68	2	40	0.0336847	2158.78
2116	1982	5	0.185806	2	35	0.194251	2562.64	8	31.75	0.130103	408.401
2117	1982	3	0.107848	1	0	0.00514098	4348	3	225.333	0.0787077	311.51
2118	1982	2	0.523673	1	0	0.00689484	5266.33	2	79.5	0.299033	1138.06
2119	1982	5	0.738686	31	42.3548	0.12422	737.94	13	42.3548	0.152095	330.322
2120	1982	6	0.803984	3	3.66667	0.0307108	2620.02	26	33.6154	0.273602	683.18
2121	1982	5	0.497113	9	13.8039	0.124074	1131.48	9	32.5238	0	733.684
2122	1982	5	0.647784	9	13.5946	0.384866	1304.86	9	57	0	483.047
2123	1982	1	#DIV/0!	1	0	0.004	3464.1	0	0	0	0
2124	1982	1	#DIV/0!	1	0	0.004	3464.1	0	0	0	0
2125	1982	2	0.586369	1	0	0.00569116	4234.66	1	119	0.0167417	2041.64
2126	1982	5	0.192386	1	0	0.0063836	5187.1	8	168.75	0.078333	455.002
2127	1982	3	0.112028	1	0	0.00535758	4533	5	130.4	0.0929374	286.054
2128	1982	4	0.647193	5	1.8	0.0404591	1725.27	15	50.1333	0.0404591	384.279
2129	1982	4	0.29617	1	0	0.00471174	3608.24	4	108.25	0.232627	622.158
2130	1982	3	0.281228	1	0	0.00601914	4836.7	6	143.5	0.191299	422.098
2131	1982	5	0.56914	8	48.25	0.0471359	1501.23	9	108.778	0.664094	374.467
2132	1982	5	0.235354	2	0	0.00926437	3206.7	5	107.6	0.221314	744.134
2133	1982	3	0.0459962	1	0	0.00408722	3511.44	2	92	0.0966019	312.865
2134	1982	5	0.71072	12	24.25	0.0638303	1266.55	6	184.667	0.113417	940.48
2135	1982	2	0.03096	2	38.3333	0.154052	1799.98	1	115	0.0934437	257.3
2136	1982	4	0.609506	2	0	0.00917424	3778.01	4	248.5	0.00917424	424.1
2137	1982	4	0.566067	3	0	0.0348555	2295.7	5	326.8	0.0348555	479.73
2138	1982	3	0.456378	9	16	0.0760812	1189.38	4	272.5	0.127336	204.825
2139	1982	4	0.487311	5	35.4375	0.0707791	1611.39	27	40.7407	0.238799	354.824
2140	1982	3	0.951044	7	3.14286	0.210992	1408.73	14	53.2143	0.210992	422.946
2142	1982	5	0.672668	5	54.2	0.0491935	1358.23	9	25.5556	0.0491935	860.806
2143	1982	2	0.157328	2	7.66667	0.00678827	2862.97	1	23	0.11775	2333.34
2144	1982	2	0.347796	5	6	0.0156341	1670.02	1	23	0.0911278	5146.47
2145	1982	2	0.281906	2	0	0.00750085	2712.52	1	0	0.0498907	2114.82
2146	1982	6	0.617266	7	28.7143	0.281609	1346.45	6	28.7143	0.393337	731.06
2147	1982	5	0.612625	6	58.8333	0.0657121	1697.16	17	90.8824	0.0657121	274.104
2148	1982	4	0.757365	11	11.2727	0.0887978	1659.75	24	68.1667	0.0887978	341.913
2149	1982	6	0.826033	16	30.25	0.224375	949.934	4	30.25	0.0602882	1404.87
2150	1982	4	0.544439	2	20.5	0.014253	2329.7	4	30.75	0.291693	1482.12
2151	1982	6	0.620565	17	45.0779	0.647389	671.25	17	64.1	0	709.134
2152	1982	5	0.364786	1	0	0.00838623	5870.94	11	82.4545	0.130002	410.038
2153	1982	5	0.592076	3	0	0.0121689	3215.08	10	83.6	0.0121689	312.439
2154	1982	4	0.119969	1	0	0.00538798	4508.14	6	159.667	0.0882301	300.207
2155	1982	4	0.452394	1	0	0.00694331	4999.69	18	35.3333	0.124643	369.471
2156	1982	5	0.702106	10	16.9	0.207392	1055.01	37	64.8649	0.142075	466.505
2157	1982	3	0.128158	1	0	0.00544775	4574.3	4	171.75	0.0970287	344.293
2158	1982	2	0.0554658	1	0	0.00442342	3806.48	2	307.5	0.102114	234.79
2159	1982	3	0.0257781	1	0	0.00426074	3675.46	2	869	0.107363	181.075
2160	1982	2	0.0278582	1	0	0.00424073	3662.26	1	1278	0.0814474	198.16
2161	1982	5	0.650693	6	9	0.0967332	1868.44	6	36.6667	0	1027.8
2162	1982	5	0.534034	9	22.9211	0.154721	1327.81	9	84.875	0	518.097
2163	1982	4	0.185678	2	0	0.0181785	2767.71	5	111.8	0.0770422	561.086
2164	1982	5	0.689333	10	20	0.103682	1524.26	10	85.2	0.103682	427.515
2165	1982	5	0.703964	11	30	0.0770994	1215.83	16	17	0.0770994	535.543
2166	1982	4	0.575825	4	10	0.0747438	1745.72	4	187.75	0.0747438	416.195
2167	1982	5	0.896302	16	65.4375	0.0857305	865.115	12	65.4375	0.265133	752.41
2168	1982	5	0.575413	7	30.5714	0.106076	2193.76	12	59.0833	0.121746	442.017
2169	1982	4	0.613146	11	19.0926	0.0886683	1349.44	11	137.154	0	767.592
2170	1982	3	0.642067	3	0	0.0106752	3029.95	2	277	0.0106752	384.785
2171	1982	5	0.483873	7	8	0.111908	1182.67	6	113.5	0.0915191	273.587
2172	1982	2	0.0997597	1	20	0.0040715	3480.37	1	40	0.045672	512.15
2173	1982	5	0.670295	4	33.75	0.0195341	2191.04	3	247.333	0.0334708	1270.49
2174	1982	1	#DIV/0!	1	0	0.004	3464.1	0	0	0	0
2175	1982	2	0.0145721	1	0	0.00423654	3664.09	2	16	0.209694	99.995
2176	1982	5	0.312236	4	1.5	0.181745	1422.73	5	95	0.107262	826.364
2177	1982	5	0.816049	26	31.6154	0.102081	803.608	10	31.6154	0.13269	338.545
2178	1982	5	0.711859	14	20.2143	0.0680721	1074.68	20	25.8	0.156329	414.156
2179	1982	5	0.586862	3	0	0.0227674	2389.22	17	37	0.144419	670.85
2180	1982	5	0.379656	4	10	0.0434265	2015.67	16	49.3125	0.230596	576.406
2181	1982	3	0.157692	2	0	0.00700976	2878.9	2	195.5	0.0724622	1204.55
2182	1982	3	0.0861437	1	0	0.00446527	3802.51	2	493.5	0.0720677	490.26
2183	1982	2	0.0441918	1	0	0.00414357	3571.07	2	42	0.125639	244.57
2184	1982	4	0.311994	2	0	0.357866	3298.74	8	269.875	0.0891008	493.815
[truncated: 10,819 more rows]
